# Supplementary material for: CRISPR-Cas9 Screen Identifies DYRK1A as a Target for Radiotherapy Sensitization in Pancreatic Cancer
Source: Cancers (Basel). 2022 Jan 10;14(2):326. doi: 10.3390/cancers14020326 (PMC8773906; doi:10.3390/cancers14020326)
Supplement: Supplementary file 1 [file cancers-14-00326-s001.zip]

Archive with 13 entries (9 files):
- cancers-1531441-supplementary/
- cancers-1531441-supplementary/supplemetary_files_BL_2/
- cancers-1531441-supplementary/supplemetary_files_BL_2/cancers-1531441-supplementary figures.pdf
- cancers-1531441-supplementary/supplemetary_files_BL_2/Mm_ACF_kin_v1_rev2021.txt
- cancers-1531441-supplementary/supplemetary_files_BL_2/Mm_control_rev2021.txt
- cancers-1531441-supplementary/supplemetary_files_BL_2/Supplementary Table S1.xlsx
- cancers-1531441-supplementary/__MACOSX/
- cancers-1531441-supplementary/__MACOSX/._supplemetary_files_BL_2
- cancers-1531441-supplementary/__MACOSX/supplemetary_files_BL_2/
- cancers-1531441-supplementary/__MACOSX/supplemetary_files_BL_2/._Mm_ACF_kin_v1_rev2021.txt
- cancers-1531441-supplementary/__MACOSX/supplemetary_files_BL_2/._Mm_control_rev2021.txt
- cancers-1531441-supplementary/__MACOSX/supplemetary_files_BL_2/._Supplementary  File S1- Uncropped Western Blot Figures..pdf
- cancers-1531441-supplementary/__MACOSX/supplemetary_files_BL_2/._Supplementary Table S1.xlsx
