# Supplementary material for: CRISPR-Cas9 Screen Identifies DYRK1A as a Target for Radiotherapy Sensitization in Pancreatic Cancer
Source: Cancers (Basel). 2022 Jan 10;14(2):326. doi: 10.3390/cancers14020326 (PMC8773906; doi:10.3390/cancers14020326)
Supplement: Supplementary file 1 [file cancers-14-00326-s001.zip › cancers-1531441-supplementary/supplemetary_files_BL_2/Mm_ACF_kin_v1_rev2021.txt]

Mm_Mn_krasm_sg1,GACGCCATCAGCTCCAACCAC,Kras_G12D
Mm_Mn_krasm_sg2,GCTTGTGGTGGTTGGAGCTGA,Kras_G12D
Mm_Brie_Kinase_2681,AATATCCTCTTGCATGACCG,Aak1
Mm_Brie_Kinase_2682,ACTGGGGCTTGAATCTGCTA,Aak1
Mm_Brie_Kinase_2683,ATACCTGTACATTTGGAACG,Aak1
Mm_Brie_Kinase_2684,GTTCACAGAGAGACCTATCA,Aak1
Mm_Brie_Kinase_1,ATCGACACAACTATGTACAC,Aatk
Mm_Brie_Kinase_2,CGAGGACGAAGACACGACCG,Aatk
Mm_Brie_Kinase_3,GAAGTACTCGCTACCCACTG,Aatk
Mm_Brie_Kinase_4,GGCAGCGGTGAGCTCCGCGG,Aatk
Mm_Brie_Kinase_573,AGCTGTAGGCACATTCACGT,Abcc1
Mm_Brie_Kinase_574,GAGCGGAGGTCGATCAAGAG,Abcc1
Mm_Brie_Kinase_575,GGCTAGGATGACTTGCAGAG,Abcc1
Mm_Brie_Kinase_576,GGTGAAGTACAGATAGAACG,Abcc1
Mm_Brie_Kinase_5,CATCCTCACTAGCCCCTCTG,Abl1
Mm_Brie_Kinase_6,GTTAGTTCACCATCACTCCA,Abl1
Mm_Brie_Kinase_7,TCCATCAAGTCGGACGTGTG,Abl1
Mm_Brie_Kinase_8,TGTGATTATAACCCAAGACC,Abl1
Mm_Brie_Kinase_10,CATGTAAAGTAACACGACGG,Abl2
Mm_Brie_Kinase_11,GTTATAACCAGAATGGCGAG,Abl2
Mm_Brie_Kinase_12,TGGGGGCGGTCAGTACGGAG,Abl2
Mm_Brie_Kinase_9,AACAAAGAGAACCTAGATGG,Abl2
MGLibA_02792,AGCCTCACCAGTAGTCACGA,Acta2
MGLibB_02791,GCATCCGACACTGCTGACAG,Acta2
Mm_Brie_Kinase_1621,AAGTGAGCTGCGTTCCATGT,Actr2
Mm_Brie_Kinase_1622,GATGGACGTATCATTAAGGT,Actr2
Mm_Brie_Kinase_1623,GGAGGCTGGATATTGCTGGG,Actr2
Mm_Brie_Kinase_1624,GGATGACATGAAGCACCTGT,Actr2
Mm_Brie_Kinase_13,ATTGTACTGTCCATAGCCAG,Acvr1
Mm_Brie_Kinase_14,GCTTTCAGGTTTATGAGCAG,Acvr1
Mm_Brie_Kinase_15,GGTGGAAATTCTGTGTTCCG,Acvr1
Mm_Brie_Kinase_16,TGTGGGAGACAGCACTCTAG,Acvr1
MGLibA_02877,GTGTCTACCATAACCGCCAG,Acvr1b
MGLibB_02878,CATGGTGCTCCACGCCATCC,Acvr1b
Mm_Brie_Kinase_17,CAAGAACTCACTCACCGCTG,Acvr1b
Mm_Brie_Kinase_19,TCTACGACCTCTCCACGTCA,Acvr1b
Mm_Brie_Kinase_20,TGTACGTACCTGCATCCCCA,Acvr1b
Mm_Brie_Kinase_2677,CCTGAGCATTTAGTTCCGGG,Acvr1c
Mm_Brie_Kinase_2678,CGTAGGAAAAGGTCGGTTTG,Acvr1c
Mm_Brie_Kinase_2679,GACTAAGAGACACAACGTGG,Acvr1c
Mm_Brie_Kinase_2680,TGAGAGATCTTGGTTCCGTG,Acvr1c
Mm_Brie_Kinase_21,AGAGACAGAACCAACCAGAC,Acvr2a
Mm_Brie_Kinase_22,AGCTGTTAGAAGTGAAAGCA,Acvr2a
Mm_Brie_Kinase_23,AGGATTGGCATATTTACATG,Acvr2a
Mm_Brie_Kinase_24,GGTGTACAGACATCACAAGA,Acvr2a
Mm_Brie_Kinase_25,CATCTACTACAACGCCAACT,Acvr2b
Mm_Brie_Kinase_26,CCGATGACGATACATCCAGA,Acvr2b
Mm_Brie_Kinase_27,GCAGCAGCAGAAGTACACCT,Acvr2b
Mm_Brie_Kinase_28,GTGGAACGAACTGTGCCACG,Acvr2b
Mm_Brie_Kinase_29,GCCACAAGCCTAGAGCACCC,Acvrl1
Mm_Brie_Kinase_30,GTTCCGCGAAGTCATGTCGG,Acvrl1
Mm_Brie_Kinase_31,GTTGCGCTGGTAGAGTGTGT,Acvrl1
Mm_Brie_Kinase_32,TGCCAAAGATCTCCACATGT,Acvrl1
MGLibA_03012,GGCAGGTTCCGCTCAACGCG,Adam9
MGLibB_03013,TTAGATCTCTTACGTCATCC,Adam9
Mm_Brie_Kinase_1805,CAGGTCATCCGAGAAGACCT,Adck1
Mm_Brie_Kinase_1806,GAAGCGTCCTGACACGGGCA,Adck1
Mm_Brie_Kinase_1807,GGGAGGTCAAGTCAACGACA,Adck1
Mm_Brie_Kinase_1808,GTTGCATGATGGTCGGACAG,Adck1
Mm_Brie_Kinase_1553,AGCGAACGCTTTGTACACTT,Adck2
Mm_Brie_Kinase_1554,CCTCTGAAAAGAGGTCGCGC,Adck2
Mm_Brie_Kinase_1555,GAATATCCCTAGTGATGAGG,Adck2
Mm_Brie_Kinase_1556,GCTTAGCTTGCCTGAGATCG,Adck2
Mm_Brie_Kinase_1653,AGTTCAGTTCTCAACACCAC,Adck3
Mm_Brie_Kinase_1654,CATGCCACTGAAACAGATGA,Adck3
Mm_Brie_Kinase_1655,CATTGTGAGTACACTGTGCA,Adck3
Mm_Brie_Kinase_1656,CCAGCGAAGATCCTTCCACC,Adck3
Mm_Brie_Kinase_1961,ACTAAGAAGTCCTTGCCAGG,Adck4
Mm_Brie_Kinase_1962,ATGAGTGTGGGCCTGCCAGA,Adck4
Mm_Brie_Kinase_1963,GACCTTATGTACAGTCCGGG,Adck4
Mm_Brie_Kinase_1964,GCTAAAGGATGGGACTGAGG,Adck4
Mm_Brie_Kinase_2657,CACCGTGCCAAGCTACACGA,Adck5
Mm_Brie_Kinase_2658,CTGGTGCGGAAAGGTCCAGA,Adck5
Mm_Brie_Kinase_2659,GGGGGCCTCTATGTGAAACT,Adck5
Mm_Brie_Kinase_2660,TCATCTCCACGGACTACTGG,Adck5
Mm_Brie_Kinase_33,ATAAGGCATGACGTCCATCA,Adk
Mm_Brie_Kinase_34,CACTTTCAATACCGACTCTG,Adk
Mm_Brie_Kinase_35,CATTGGGATAGATAAGTTTG,Adk
Mm_Brie_Kinase_36,TGTGCTGCGTGTATCACTGG,Adk
Mm_Brie_Kinase_1809,ATGCTGCTTTAATTGGACAG,Adpgk
Mm_Brie_Kinase_1810,CCAGGTACTCTAAAATAAGG,Adpgk
Mm_Brie_Kinase_1811,CTCTCACGACCTCTCCAACG,Adpgk
Mm_Brie_Kinase_1812,GCTGGCCAGTATGACCAACA,Adpgk
Mm_Brie_Kinase_2193,AGATTTGTCAGAACCTCCGA,Adrbk1
Mm_Brie_Kinase_2194,CCAGGTCCGAGATTCTCACA,Adrbk1
Mm_Brie_Kinase_2195,CTCTTCGTAGAACTCCACCA,Adrbk1
Mm_Brie_Kinase_2196,GAGGCCAGGATACTCACCCA,Adrbk1
Mm_Brie_Kinase_2725,ATTCTGTCAGTGGAAGAACG,Adrbk2
Mm_Brie_Kinase_2726,CAGCCGTGATACTCACACGC,Adrbk2
Mm_Brie_Kinase_2727,CCACCCCTAATCCCTCCTCG,Adrbk2
Mm_Brie_Kinase_2728,GCTGTCTCTCGTTAGCACTG,Adrbk2
Mm_Brie_Kinase_1737,AGTACTGAGAAGAACAGATG,Agk
Mm_Brie_Kinase_1738,ATATTGCAGACGGATTATGA,Agk
Mm_Brie_Kinase_1739,CTCTGAAAGATCCCCACCGG,Agk
Mm_Brie_Kinase_1740,GAAATACCCTTTGCAAGCTG,Agk
MGLibA_03571,CATCGTATGTAACAAGTGCC,Ajuba
MGLibB_03572,ACCTGTATCAAGTGCAACAA,Ajuba
Mm_Brie_Kinase_37,CTACACCCACCTGTCTACTG,Ak1
Mm_Brie_Kinase_38,CTTTGGCTAACATAGCATCT,Ak1
Mm_Brie_Kinase_39,GATCGACGGCTACCCGAGGG,Ak1
Mm_Brie_Kinase_40,GTCAGCTCTGGATCGGAGAG,Ak1
Mm_Brie_Kinase_41,GGTAGGACCGGCCACTCTTG,Ak2
Mm_Brie_Kinase_42,TCAGCCAGTTTGGGTGCCTG,Ak2
Mm_Brie_Kinase_43,TCCGAACCGGAGATTCCGAA,Ak2
Mm_Brie_Kinase_44,TGAAGGCGACAATGGATGCA,Ak2
Mm_Brie_Kinase_1473,AATGTTGTATACTCGACCAC,Ak3
Mm_Brie_Kinase_1474,ATTCAACCCTCCCAAGACTG,Ak3
Mm_Brie_Kinase_1475,CAGCCAGCTACACTGGGTAA,Ak3
Mm_Brie_Kinase_1476,TGTTGTAGAAATCGGTGTGT,Ak3
Mm_Brie_Kinase_45,GCAAGGGCACCGTTTGCGAA,Ak4
Mm_Brie_Kinase_46,TAGAAGGGTGAATCCACCGT,Ak4
Mm_Brie_Kinase_47,TTTAACAGAAGTTGGTGACG,Ak4
Mm_Brie_Kinase_48,TTTGGCCCTTAGGATTCCCG,Ak4
Mm_Brie_Kinase_2489,ACGTTACCGCCCCTAAATGG,Ak5
Mm_Brie_Kinase_2490,AGGATCAGATTACGATAACC,Ak5
Mm_Brie_Kinase_2491,CGCCAAGATAATCACCAATG,Ak5
Mm_Brie_Kinase_2492,TTGGAAGTACTTCACTAGTG,Ak5
Mm_Brie_Kinase_1977,CTCCAAACACGGGTAGTGCG,Ak7
Mm_Brie_Kinase_1978,GGAGAACTTTAACATCCGCT,Ak7
Mm_Brie_Kinase_1979,GGAGGCGATTGTCGCACCCA,Ak7
Mm_Brie_Kinase_1980,TCTCCCTTAGGACGACAACG,Ak7
Mm_Brie_Kinase_1681,GTCCTGATCGAGAGAAATGT,Ak8
Mm_Brie_Kinase_1682,TATCACAACCTTCGGCACTG,Ak8
Mm_Brie_Kinase_1683,TCTTGGCTTCCACAGACAGA,Ak8
Mm_Brie_Kinase_1684,TGGTAGAAGACATCCACACA,Ak8
MGLibA_03669,ACGCTTACCTGGTTCACCGC,Akr1b3
MGLibB_03670,GGATCTCTTCATTGTCAGCA,Akr1b3
MGLibA_03719,CATTGAGCGCACCTTCCATG,Akt1
MGLibB_03718,GGCTCACCCAGTGACAACTC,Akt1
Mm_Brie_Kinase_49,ACACACGCTCTCGAGACAGG,Akt1
Mm_Brie_Kinase_50,ACGGTTCTCAGTAAGCGTGT,Akt1
Mm_Brie_Kinase_51,CTCACCCAGTGACAACTCAG,Akt1
Mm_Brie_Kinase_52,TACTTCCTCCTCAAGAACGA,Akt1
Mm_Brie_Kinase_53,AGTGGACCACAGTCATCGAG,Akt2
Mm_Brie_Kinase_54,CATACTCCATCACAAAGCAT,Akt2
Mm_Brie_Kinase_55,TACAGAGAAATTGTTCAGGG,Akt2
Mm_Brie_Kinase_56,TGTGGTGTACCGTGACATCA,Akt2
Mm_Brie_Kinase_1137,AAATGTTCTCTCTATAACAG,Akt3
Mm_Brie_Kinase_1138,AATTTGATGCTAGATAAGGA,Akt3
Mm_Brie_Kinase_1139,CCGTAGCCGACCGATTGCAG,Akt3
Mm_Brie_Kinase_1140,CTGCACCATAGAAACGTGTG,Akt3
Mm_Brie_Kinase_1485,CAAGTCTAGAGTGGGCCTAG,Aldh18a1
Mm_Brie_Kinase_1486,CGATGGGGACGATGTTCATG,Aldh18a1
Mm_Brie_Kinase_1487,CGTCCGAGAGGACAATCAAG,Aldh18a1
Mm_Brie_Kinase_1488,TGAGGGGTACCGTGATAAAG,Aldh18a1
MGLibB_03751,TATACAAGACGTGAACCTAT,Aldh1a1
MGLibB_03752,TGCGCCATGGAGAGCCAATC,Aldh1a1
MGLibA_03756,TACTTACAGCCAGGATCGCT,Aldh1a3
MGLibB_03758,AGGTCTTAATACAGCCTTCC,Aldh1a3
Mm_Brie_Kinase_57,GAATTCCAACTTGAGCGTGG,Alk
Mm_Brie_Kinase_58,GGGGTGTACAGGATACCCAA,Alk
Mm_Brie_Kinase_59,TACACTTACCATATCGACTG,Alk
Mm_Brie_Kinase_60,TGGGCAACATATCTCCCCGA,Alk
Mm_Brie_Kinase_1793,CCAGAGAGACACAAAATCGG,Alpk1
Mm_Brie_Kinase_1794,GGTGCACTCCAGACTCCATG,Alpk1
Mm_Brie_Kinase_1795,TATGACTGTAAAGACTGGCA,Alpk1
Mm_Brie_Kinase_1796,TTGTCGGATGACCACCTGCG,Alpk1
Mm_Brie_Kinase_2405,CCGACTGGTTAACAACGGCG,Alpk2
Mm_Brie_Kinase_2406,TATGACGGATTACTCTAATG,Alpk2
Mm_Brie_Kinase_2407,TCACCCCAGATAGTGGCTAG,Alpk2
Mm_Brie_Kinase_2408,TCTGGCCACCAGAACTAGTG,Alpk2
Mm_Brie_Kinase_2221,AGCCATGGCTACTAGCAGTG,Alpk3
Mm_Brie_Kinase_2222,GAGGCGAATCCTGGAACGCG,Alpk3
Mm_Brie_Kinase_2223,GCTGTCGTGATCAACAGAGA,Alpk3
Mm_Brie_Kinase_2224,TCTGCGAGGTCATGGAACTG,Alpk3
Mm_Brie_Kinase_2201,ACAACACGAGAAACATTCCC,Amhr2
Mm_Brie_Kinase_2202,ACTCAGTACACGAGCGACTG,Amhr2
Mm_Brie_Kinase_2203,AGATAGGTCATGCGCCATCG,Amhr2
Mm_Brie_Kinase_2204,AGGCAGCGGATACCCTTGGG,Amhr2
Mm_Brie_Kinase_2625,CCGGCCACTAGAAAGTGTAG,Ankk1
Mm_Brie_Kinase_2626,GCCTCCAGAAGGAAACCACC,Ankk1
Mm_Brie_Kinase_2627,GGACAACAACATGCATGTCA,Ankk1
Mm_Brie_Kinase_2628,GTGAATGCACGGGAGCACGA,Ankk1
MGLibA_04366,GCAGATCTCGCTACTGCCGT,Anln
MGLibB_04366,AGCTGCCATCAGCGAGTCTG,Anln
MGLibB_04774,GTTGAAAGCAGAGTGTAACA,Aptx
Mm_Aptx_MA04773,GATGACGCCCGAGTCAATGC,Aptx
Mm_Brie_Kinase_65,CCTCTACCACCACCTACATG,Araf
Mm_Brie_Kinase_66,GCCTAACAAGCAACGCACAG,Araf
Mm_Brie_Kinase_67,GGACCTTGGAGGAACAATGC,Araf
Mm_Brie_Kinase_68,GTGGACGTTAGGAGTAGATG,Araf
MGLibA_04880,GCCAATGTACACGATGTCTT,Arg1
MGLibB_04878,CTGTTCTTCAGCCTCGAGGA,Arg1
MGLibA_04902,AGAGTCTATTGATGACCCGC,Arhgap18
MGLibB_04903,CTCCTAGATCAGCCATCTAG,Arhgap18
MGLibB_05069,CTGCTGCTGATACGAAGGCT,Arid1a
Mm_Arid1A_MA05068,GGTCCCTGTTGTTGCGAGTA,Arid1a
MGLibA_05239,CTGATCATAACGCAGTGTTT,Arntl2
MGLibB_05240,GGAAACTTACCTGATGCCAC,Arntl2
Mm_Brie_Kinase_1849,ATCCCATATAGCAATGACAT,Arsg
Mm_Brie_Kinase_1850,CTACCTTACCTGTAAACCAG,Arsg
Mm_Brie_Kinase_1851,CTTCGCAGTCACCTCTGTAG,Arsg
Mm_Brie_Kinase_1852,TCGTGGATTTCTCTATCAGT,Arsg
MGLibA_05428,AACACGGATCGACGTGCTCC,Ascc1
MGLibB_05429,GTTGGTACTTCTAAGTGAGC,Ascc1
MGLibB_05659,CACTGAACTCCAACGTCAAG,Atg7
MGLibB_05660,GAGAGCAGCACCTGACTTTA,Atg7
MGLibB_05680,CACTATGACTAGTTCTGTTC,Atl3
MGLibB_05681,ATCTGAATCCCAGTAGTTTC,Atl3
MGLibA_05686,CCTGGCATACTGAATAGCCT,Atm
MGLibB_05687,TATCCATGACATAATTCAAG,Atm
Mm_Brie_Kinase_69,AAGACTTGAACACCGGACAA,Atm
Mm_Brie_Kinase_70,GAGTATAAATAACATCGCGA,Atm
Mm_Brie_Kinase_71,TAAGTCATATAGGAAGCCGA,Atm
Mm_Brie_Kinase_72,TGCAAGATACACATGAATCG,Atm
Mm_Brie_Kinase_2549,ACACTTGAGAATCAAACGAC,Atmin
Mm_Brie_Kinase_2550,ATCAGGGCTCCTACCGACAG,Atmin
Mm_Brie_Kinase_2551,CCTCTTGTAAAGGACTACAC,Atmin
Mm_Brie_Kinase_2552,TAATTCCTACGGCACCGAGT,Atmin
MGLibA_05784,TGCTGATGACCGCAGACGCC,Atp2c1
MGLibB_05784,TGATGCCGTCAGTATCACTG,Atp2c1
Mm_Atr_MA05979,TTGAAGATCGCGTGCTTATG,Atr
Mm_Atr_MB05980,CTTACCAATACAACTGTCTT,Atr
Mm_Brie_Kinase_2633,CTTCAGATCTCTCTCGAATG,Atr
Mm_Brie_Kinase_2634,CTTGTGACGGTAATTCTGAA,Atr
Mm_Brie_Kinase_2635,TCAGGTGATGTAATATCTCG,Atr
Mm_Brie_Kinase_2636,TTCAAAGCAAGGCTCTACTG,Atr
MGLibA_06025,CCACTCACCGCAGGTGCGAC,Aurka
MGLibA_06026,GACCACTTACCGGAGGCTGC,Aurka
Mm_Brie_Kinase_1025,AAGACGCGTTTCGGACCGAA,Aurka
Mm_Brie_Kinase_1026,AGAAGGACACAGGACCCGCT,Aurka
Mm_Brie_Kinase_1027,CACCCAAGACCACTTACCGG,Aurka
Mm_Brie_Kinase_1028,TAGAATCAGATAAACTCGGG,Aurka
MGLibA_06029,CGATGAGCAGCGGACTGCCA,Aurkb
MGLibB_06028,GAGAGCAAGCGCAGATGTCG,Aurkb
Mm_Brie_Kinase_1021,AATTCACAGAGACATAAAGC,Aurkb
Mm_Brie_Kinase_1022,CCTGGAATACGCCCCTCGCG,Aurkb
Mm_Brie_Kinase_1023,CTTGTTCTGGGATCCTTGCG,Aurkb
Mm_Brie_Kinase_1024,GCGCCTGGATTTCGATCTCT,Aurkb
Mm_Brie_Kinase_1009,CAAGGAAAATCATTTCATCG,Aurkc
Mm_Brie_Kinase_1010,GGACCAGCAGCGTACAGCCA,Aurkc
Mm_Brie_Kinase_1011,TCACCCACCCAGGGACACAC,Aurkc
Mm_Brie_Kinase_1012,TCCAACCTACCTGAGAGAGG,Aurkc
Mm_Brie_Kinase_1201,CAGACAACCTACGGAGCTAG,Axl
Mm_Brie_Kinase_1202,CCCAGCAGTACATACCACCA,Axl
Mm_Brie_Kinase_1203,GGATATCCGGATGTGATACG,Axl
Mm_Brie_Kinase_1204,TTGACCACCCCAACGTCATG,Axl
Mm_Brie_Kinase_1117,CATGACCAAATATGCCGTGG,Baz1b
Mm_Brie_Kinase_1118,CTTGCACAGAGTATGTCATG,Baz1b
Mm_Brie_Kinase_1119,GACTAGATGACAGAGCGCGT,Baz1b
Mm_Brie_Kinase_1120,GCCTTGAGTGCAGATAAAGG,Baz1b
Mm_Brie_Kinase_73,ACAGCACGAGCTATACATCC,Bckdk
Mm_Brie_Kinase_74,AGTCCGCATCAACGGACATG,Bckdk
Mm_Brie_Kinase_75,GCGACCGGAATAGAGCATCA,Bckdk
Mm_Brie_Kinase_76,TGTCTTCATGTAGCGCCAAG,Bckdk
MGLibA_06695,GGAACCTGAAGATCTGCGCC,Bcl2l11
MGLibB_06693,TCCTGTGCAATCCGTATCTC,Bcl2l11
Mm_Bcorl1MLA_06750,GCTGAAGCTCGGGCTAACGC,Bcorl1
Mm_Bcorl1MLB_06750,TCCTGAATCTAAAGCCCCTC,Bcorl1
Mm_Brie_Kinase_2189,AACCTAATAAATGCCAACGG,Bcr
Mm_Brie_Kinase_2190,AGGAGAAGAAGAGCTACGAT,Bcr
Mm_Brie_Kinase_2191,CAGCGGAGGTGGCTACACGC,Bcr
Mm_Brie_Kinase_2192,CTTTGTGGATAACTACGGAG,Bcr
MGLibB_06832,TCACACGCTCCAGCTCCGTG,Bfar
MGLibB_06833,CAGGTATAGCAAGCCAAGTC,Bfar
MGLibA_06909,TACCGAGAACGAGCCTGATT,Birc5
MGLibB_06911,CCGTCAGTCAATTGAGCAGC,Birc5
Mm_Brie_Kinase_77,AAGGTCCCTGTCATTCACAG,Blk
Mm_Brie_Kinase_78,ACTTGAATAGTGCTGCACCA,Blk
Mm_Brie_Kinase_79,CGTGAAAGATATCACCACCC,Blk
Mm_Brie_Kinase_80,TTATTACAAAAATAACATGA,Blk
Mm_Brie_Kinase_2233,AATATAGGAGCATTGAGACC,Bmp2k
Mm_Brie_Kinase_2234,AGTCCGCACCAGGAAAACAG,Bmp2k
Mm_Brie_Kinase_2235,GGGAGTAGCGAGAATTGTCT,Bmp2k
Mm_Brie_Kinase_2236,TAAGACTCCCATAATCCACC,Bmp2k
Mm_Brie_Kinase_81,AATCTAGATAGTATGCTCCA,Bmpr1a
Mm_Brie_Kinase_82,CATACACCCAGAAGTTAATG,Bmpr1a
Mm_Brie_Kinase_83,GGGTACCATAAATTTCTGTG,Bmpr1a
Mm_Brie_Kinase_84,TGACCTACCTATAACAACAG,Bmpr1a
Mm_Brie_Kinase_85,CGGCCTATGCCATTTACACA,Bmpr1b
Mm_Brie_Kinase_86,GGTGGTGGCATTTACAACGT,Bmpr1b
Mm_Brie_Kinase_87,TCCAGCCCAATGCTGTACCG,Bmpr1b
Mm_Brie_Kinase_88,TGATGGGCCCATACACCACA,Bmpr1b
Mm_Brie_Kinase_89,AGATAATGCGGCTATAAGTG,Bmpr2
Mm_Brie_Kinase_90,CACACAGAATTACCACGAGG,Bmpr2
Mm_Brie_Kinase_91,GCTGGACATCGAATGCTCAG,Bmpr2
Mm_Brie_Kinase_92,GTAGGATGTTGGTCTCACAT,Bmpr2
Mm_Brie_Kinase_93,CAACATACGCTATATTCCAA,Bmx
Mm_Brie_Kinase_94,CCGCCACCCAGTGTCAACCA,Bmx
Mm_Brie_Kinase_95,CTGTTGATCAAGTATCACAG,Bmx
Mm_Brie_Kinase_96,TTTCAGCATTAGTATGCACG,Bmx
Mm_Brie_Kinase_2173,CCCACCATCAATATACCTGG,Braf
Mm_Brie_Kinase_2174,CCTACCCAGTAGAGTCTGAG,Braf
Mm_Brie_Kinase_2175,GGCAGGAAGACTCTAACGAT,Braf
Mm_Brie_Kinase_2176,TCATAATTTACACACATCAG,Braf
Mm_mbrca1A07143,GGCGTCGATCATCCAGAGCG,BRCA1
Mm_mbrca1A07144,GCTACCGGAACCGTGTCAGA,BRCA1
Mm_mbrca2A07148,GGACTAGCAACATCTACCAC,BRCA2
Mm_mbrca2B07147,GTACTACAACGAGAAAAGCC,BRCA2
Mm_Brie_Kinase_401,AAAAGGCGTTAAACGGAAAG,Brd2
Mm_Brie_Kinase_402,AGAGACAGCAGGCACCTGAT,Brd2
Mm_Brie_Kinase_403,CTGGTACAGAAGCCATTGTG,Brd2
Mm_Brie_Kinase_404,GTGCCATAGCCACAACATCG,Brd2
Mm_Brie_Kinase_1649,ATTAGCACTATATCATCTGT,Brd3
Mm_Brie_Kinase_1650,GAAAACTGTCCGAGCACCTG,Brd3
Mm_Brie_Kinase_1651,GCAGTACATGCAGAATGTAG,Brd3
Mm_Brie_Kinase_1652,GTGGTGGGGGAGACTCACTC,Brd3
MGLibB_07161,AACTGAGATCATGATAGTCC,Brd4
MGLibB_07162,ACCGGTGAAGGAGTCTGAAG,Brd4
Mm_Brie_Kinase_1541,ACTGCAATATCTGCTCAGAG,Brd4
Mm_Brie_Kinase_1542,AGCCATGGCTCGAAAACTCC,Brd4
Mm_Brie_Kinase_1543,CCGCCAAGCTGGGTCCTCGG,Brd4
Mm_Brie_Kinase_1544,TTTGGTACCGTGGATACACC,Brd4
MGLibB_07165,TCGAGACCGTGCAGAGAATG,Brd7
MGLibB_07166,CCAGTCCATAGAAGAACTAA,Brd7
Mm_Brie_Kinase_2213,ATGGCCCTTCTATAATCCTG,Brdt
Mm_Brie_Kinase_2214,CTGATGAACAGCATTAAGCT,Brdt
Mm_Brie_Kinase_2215,GAAGGTTGTCAGGTCTAAGG,Brdt
Mm_Brie_Kinase_2216,GACTGCGAGTCACAGATCGG,Brdt
Mm_Brie_Kinase_2813,CCTCCTACTCACAGATACCA,Brsk1
Mm_Brie_Kinase_2814,CTCTGGACATGCGTAATGGG,Brsk1
Mm_Brie_Kinase_2815,GCTGCTTCAGAGACCGCGAG,Brsk1
Mm_Brie_Kinase_2816,TGAGCAGACACGGGAAACGG,Brsk1
Mm_Brie_Kinase_1945,AGAACGGTATCCAAGCCATG,Brsk2
Mm_Brie_Kinase_1946,CCTGCGTGGCATGATTGAGG,Brsk2
Mm_Brie_Kinase_1947,CTGGCTCGCACCATATGGAG,Brsk2
Mm_Brie_Kinase_1948,GGGGACTACCCCTTGGTGAG,Brsk2
Mm_Brie_Kinase_100,TGGAGGAGAGCAACCTACCG,Btk
Mm_Brie_Kinase_97,AATCCGGTACAATAGTGACC,Btk
Mm_Brie_Kinase_98,AGATTTAGCAAACACAGACA,Btk
Mm_Brie_Kinase_99,TATGAATATGACTTTGAACG,Btk
Mm_Brie_Kinase_101,CTGGGTGAACAAACCACCTG,Bub1
Mm_Brie_Kinase_102,GCAGTATCTTCGGGAGATTG,Bub1
Mm_Brie_Kinase_103,TCAGACAGGAATTCACAATG,Bub1
Mm_Brie_Kinase_104,TCCATAAACTCATCAGTGTG,Bub1
Mm_Brie_Kinase_105,AATTATTGAAGAGAGCCGTG,Bub1b
Mm_Brie_Kinase_106,AGATAACTCCGTTCTAGACG,Bub1b
Mm_Brie_Kinase_107,GAACAGAACTACCCTCAAGG,Bub1b
Mm_Brie_Kinase_108,GGAACTCCCGACATTTCCTG,Bub1b
MGLibA_01673,GCGGGACCTTCAGCGTTGCC,C1orf106
MGLibB_01671,CTGCTGCTTGCGTACTGCAT,C1orf106
Mm_Brie_Kinase_1725,AGGATTAGAACCTTTCGTGG,Cad
Mm_Brie_Kinase_1726,ATGGTGAGTGCCCACCACAA,Cad
Mm_Brie_Kinase_1727,CGCAGGGGTACCCGACCGTG,Cad
Mm_Brie_Kinase_1728,CTCAGAAACTCTGTTACGGG,Cad
Mm_Brie_Kinase_113,CCATCACAACCAAGGAACTG,Calm1
Mm_Brie_Kinase_114,CCATCATAGTCAAGAACTCT,Calm1
Mm_Brie_Kinase_115,GCAGGATATGATCAACGAAG,Calm1
Mm_Brie_Kinase_116,TAGCGAAGAAGAGATCCGCG,Calm1
Mm_Brie_Kinase_117,AGATGGCACCATTACCACCA,Calm3
Mm_Brie_Kinase_118,CAGCGAGGAGGAGATACGAG,Calm3
Mm_Brie_Kinase_119,CATCTCCATCCTTGTCGAAG,Calm3
Mm_Brie_Kinase_120,GCTGGGACAGAACCCCACTG,Calm3
Mm_Brie_Kinase_1413,CAAGAGGACTCAGAAACTGG,Camk1
Mm_Brie_Kinase_1414,GTCAAGTACCTGCACGACCT,Camk1
Mm_Brie_Kinase_1415,TGCCACATACTTGTGTAAGA,Camk1
Mm_Brie_Kinase_1416,TGTGGAGAAAGGATTCTACA,Camk1
Mm_Brie_Kinase_2453,ATCCTTACCAACATAGCCTG,Camk1d
Mm_Brie_Kinase_2454,CTGGTGGAGAACTCTTCGAT,Camk1d
Mm_Brie_Kinase_2455,CTTATACTACAGTCAAGACG,Camk1d
Mm_Brie_Kinase_2456,GATATAGGCGATCACCCCGA,Camk1d
Mm_Brie_Kinase_2325,ACTTTGCCAAGAGCAAGTGG,Camk1g
Mm_Brie_Kinase_2326,GGACGATGCCATTCTCATGA,Camk1g
Mm_Brie_Kinase_2327,TGGAGAAGGACCCAAACGAA,Camk1g
Mm_Brie_Kinase_2328,TTTGACCGGATCCTAGAGCG,Camk1g
Mm_Brie_Kinase_121,CAAACGCATCACGGCCGCTG,Camk2a
Mm_Brie_Kinase_122,GATATACAGGATGACGCCTA,Camk2a
Mm_Brie_Kinase_123,GCTGTCATGGAGTCGGACTG,Camk2a
Mm_Brie_Kinase_124,GGTGGTGCATCGTGACCTGA,Camk2a
Mm_Brie_Kinase_125,AGTAACGGTGTCCCACTCAG,Camk2b
Mm_Brie_Kinase_126,CCAACAGCAACGTTCCACCG,Camk2b
Mm_Brie_Kinase_127,CTCACCTGAGAAATTCCGTG,Camk2b
Mm_Brie_Kinase_128,TACAGAGCTTGACACAGCGT,Camk2b
Mm_Brie_Kinase_2129,ACTTCACGACAGTATATCGG,Camk2d
Mm_Brie_Kinase_2130,ATTACATACATCGTAAGCTC,Camk2d
Mm_Brie_Kinase_2131,GATGTAGAGGATGACACCTG,Camk2d
Mm_Brie_Kinase_2132,TAATGCTAGACGGAAACTGA,Camk2d
Mm_Brie_Kinase_129,CTTCCAGCAACGGTCTACGG,Camk2g
Mm_Brie_Kinase_130,GTCTTGAGGAAAGATCCCTA,Camk2g
Mm_Brie_Kinase_131,GTTGGTTACAGTGTTACCGG,Camk2g
Mm_Brie_Kinase_132,TCATCAGAAACTAGAACGAG,Camk2g
Mm_Brie_Kinase_133,AAAGACACTTCATCCCACCA,Camk4
Mm_Brie_Kinase_134,AAGCGTACCGCAGTACCCCG,Camk4
Mm_Brie_Kinase_135,ACCTCGAAGAAATCGCCCAG,Camk4
Mm_Brie_Kinase_136,ATACTACAGTGAGCGCGATG,Camk4
Mm_Brie_Kinase_1457,AGCACTGCCAGGGATCACGG,Camkk1
Mm_Brie_Kinase_1458,CACCATCGAGTCCCACCGTG,Camkk1
Mm_Brie_Kinase_1459,GGTCTCACTCACAGTACTCG,Camkk1
Mm_Brie_Kinase_1460,TCAATTTGACTACATTCACG,Camkk1
Mm_Brie_Kinase_2269,ACGTGGTGTGACTCTACTGT,Camkk2
Mm_Brie_Kinase_2270,CATCTTGCGACCAGAAAGCG,Camkk2
Mm_Brie_Kinase_2271,CCTGGTACACTTGCTCGATG,Camkk2
Mm_Brie_Kinase_2272,TCATCCTTAAGTATCCACTT,Camkk2
Mm_Brie_Kinase_2569,CAACCCGCCCTTCTACGAGG,Camkv
Mm_Brie_Kinase_2570,CTCCTTGCCCAGATACTCCG,Camkv
Mm_Brie_Kinase_2571,GGAGCGAGACACGAGCAACG,Camkv
Mm_Brie_Kinase_2572,TTCTAGGATTTCCGGCAACG,Camkv
Mm_Brie_Kinase_2149,ACTATGGAGTCATTTCCCGG,Card11
Mm_Brie_Kinase_2150,CACACACTTCCTGATGAACG,Card11
Mm_Brie_Kinase_2151,GCAGCATAACTGTGTTCATG,Card11
Mm_Brie_Kinase_2152,GCGACCTCCAACTCGAGGTG,Card11
Mm_Brie_Kinase_137,AGAATCACCGTTTAAATAGG,Cask
Mm_Brie_Kinase_138,CAGAAACAGTAGAACAACTG,Cask
Mm_Brie_Kinase_139,TAAAGTGAGGTGTTCCAACG,Cask
Mm_Brie_Kinase_140,TTCTCCCAGAGGGAAATGCG,Cask
MGLibA_08181,ATGTTGACTCGAGTCACGAC,Cav2
MGLibA_08183,CTCGAGTCAACATACTTCTC,Cav2
Mm_Brie_Kinase_953,ATCCACGTGTTGGCTCAGCC,Ccl2
Mm_Brie_Kinase_954,CATACATTAAAAACCTGGAT,Ccl2
Mm_Brie_Kinase_955,GCAAGATGATCCCAATGAGT,Ccl2
Mm_Brie_Kinase_956,TGAGCTTGGTGACAAAACTG,Ccl2
MGLibA_08841,CCGCCGTCGATGATTGCAAC,Ccnd2
MGLibA_08842,TTCATCGCTCTGTGCGCTAC,Ccnd2
MGLibA_09005,AACTGAGAGTGCCGTTGATA,Cd160
MGLibB_09004,GCAATTGTGAACTTCCAACA,Cd160
Mm_Cd160_1,AAGCTACACCATCAGACAGT,Cd160
Mm_Cd160_2,ATTGTGAACTTCCAACATGG,Cd160
Mm_Cd160_3,TGTGCCACAAAGTACAGGTG,Cd160
Mm_Cd160_4,CTGTTCTAAGTTGGTCTCAG,Cd160
Mm_Brie_Kinase_141,AGAGACAATGAGACCATCTG,Cd2
Mm_Brie_Kinase_142,CCGATGATGAGAAACGACAG,Cd2
Mm_Brie_Kinase_143,GAACGCACCATTCAAGTGTG,Cd2
Mm_Brie_Kinase_144,TGATATTGATGAGGTGCGAT,Cd2
MGLibA_09090,GTATGGCAGCAACGTCACGA,Cd274
MGLibB_09091,GGATGATCAGCTCCGCTGTG,Cd274
Mm_Cd274_5,GCCTGCTGTCACTTGCTACG,Cd274
Mm_Cd274_6,TGCTGCATAATCAGCTACGG,Cd274
Mm_Cd274_8,CTTGACGTCTGTGATCTGAA,Cd274
Mm_Cd274_9,CTCAGCACAGCAACTTCAGG,Cd274
MGLibA_09102,GTACAGCGAATCAGCACTTA,Cd2ap
MGLibA_09103,CATACTCTTCTTAATAGCTT,Cd2ap
MGLibA_09171,ACATGCCTCGCAATCCTTGC,Cd40
MGLibB_09173,GCAGTGTTGTCCTTCCTTAC,Cd40
Mm_Cd40_10,ATTCGCCTGAGTCACATGGG,Cd40
Mm_Cd40_11,GGGATGACAGACGGTATCAG,Cd40
Mm_Cd40_12,GACAAACAGTACCTCCACGA,Cd40
Mm_Cd40_13,CTGCACCAGCAAGGATTGCG,Cd40
MGLibA_09170,GCCAACAGTAATGCAGCATC,Cd40lg
MGLibB_09169,GCAATTTGAAGACCTTGTCA,Cd40lg
Mm_Cd40lg_14,TGAATACAAAATCTTCATGA,Cd40lg
Mm_Cd40lg_15,TTATACCATGAAAAGCAACT,Cd40lg
Mm_Cd40lg_16,ACCGGATGCTGCATTACTGT,Cd40lg
Mm_Cd40lg_17,CGCTGGAAGTCCAGTTGCCA,Cd40lg
Mm_Cd40lg_18,AAGCACAGATCCAATCATTT,Cd40lg
MGLibB_09241,TGTTCAGCTAATGCTTCTTC,Cd80
MGLibB_09242,ACAAGTGTGTTCTTGCTATC,Cd80
Mm_Cd80_19,TGAGGAGAGTTGTAACGGCA,Cd80
Mm_Cd80_20,GAAATTGTCGTATTGATGCC,Cd80
Mm_Cd80_21,TGTGGCCCGAGTATAAGAAC,Cd80
Mm_Cd80_22,TGTATGTGCCCCGGTCTGAA,Cd80
Mm_Cd80_23,ATTACCTGCTTTGCTTCCGG,Cd80
MGLibA_09255,GTGACCTTGCTTAGACGTGC,Cd86
MGLibA_09256,TTGACCTGCACGTCTAAGCA,Cd86
Mm_Cd86_25,TGTTCCTGTCAAAGCTCGTG,Cd86
Mm_Cd86_26,TGGAGGATAATTGATCCTGT,Cd86
Mm_Cd86_27,TGAGCCTTTGTAAATGGGCA,Cd86
Mm_Cd86_28,TCAGGTTCACTGAAGTTGGC,Cd86
Mm_Brie_Kinase_2433,ACTGACATCAAGGTCCAATG,Cdc42bpa
Mm_Brie_Kinase_2434,AGCGATGAGAAGGATGCACG,Cdc42bpa
Mm_Brie_Kinase_2435,AGGAACTGGGCAAACCGTCG,Cdc42bpa
Mm_Brie_Kinase_2436,TGTAGTAGAGAACATCGACT,Cdc42bpa
Mm_Brie_Kinase_2361,AGCGTTCGCATCTCACCTCG,Cdc42bpb
Mm_Brie_Kinase_2362,ATGGTCGGACTGATCCGACA,Cdc42bpb
Mm_Brie_Kinase_2363,CTCCTGCTGATGTTCCGACG,Cdc42bpb
Mm_Brie_Kinase_2364,GGAATCGGAAGCGAAAAACA,Cdc42bpb
Mm_Brie_Kinase_2593,AACGGCATAGGATCTCCTGA,Cdc42bpg
Mm_Brie_Kinase_2594,AGCATCAAACAACAACAGGC,Cdc42bpg
Mm_Brie_Kinase_2595,AGTGAAGGGAGACAGCCGCT,Cdc42bpg
Mm_Brie_Kinase_2596,GGACCCTGGCAATTCAGGAG,Cdc42bpg
Mm_Brie_Kinase_153,AATCCTCATAGGATGACTTG,Cdc7
Mm_Brie_Kinase_154,ACACAAGTTCACATTAAGCA,Cdc7
Mm_Brie_Kinase_155,GGCCAAACCGAAGTCCACCA,Cdc7
Mm_Brie_Kinase_156,TCTGCAGCGTTTGCCTGTCG,Cdc7
Mm_Brie_Kinase_145,CTCGGCTCGTTACTCCACTC,Cdk1
Mm_Brie_Kinase_146,GAAGATCAGACTTGAAAGCG,Cdk1
Mm_Brie_Kinase_147,GATACGAGTGTACACACACG,Cdk1
Mm_Brie_Kinase_148,TCTTTCAGGTACTTACGGTG,Cdk1
Mm_Brie_Kinase_2553,ACAGGAACTTCATCATCCAC,Cdk10
Mm_Brie_Kinase_2554,GACAAGGGCTGTGTAAAGAC,Cdk10
Mm_Brie_Kinase_2555,TATGCCAACACCCTTCTCGG,Cdk10
Mm_Brie_Kinase_2556,TCTCCGCCATCCAAACATTG,Cdk10
Mm_Brie_Kinase_149,ACATCGTAGCCATTCAGCAG,Cdk11b
Mm_Brie_Kinase_150,CTACATTGTGATGAACTACG,Cdk11b
Mm_Brie_Kinase_151,GGAGCTGAGAGATCACCGAA,Cdk11b
Mm_Brie_Kinase_152,TGCACATCACCGTACCATGA,Cdk11b
Mm_Brie_Kinase_1697,ACAGGAACTTGACTAAATGG,Cdk12
Mm_Brie_Kinase_1698,AGGACCGGAGTAAAAGTCAT,Cdk12
Mm_Brie_Kinase_1699,AGGGAGAACGAGGAACGTCG,Cdk12
Mm_Brie_Kinase_1700,GTCCTTACAGCCGACGACAG,Cdk12
Mm_Brie_Kinase_1705,ACGTAGCCGACGCGCTCTTG,Cdk13
Mm_Brie_Kinase_1706,CACAGTTACATAGCAAACGA,Cdk13
Mm_Brie_Kinase_1707,GCAGCAGTCCTTATTCCCGG,Cdk13
Mm_Brie_Kinase_1708,TATATGGACCATGATCTGAT,Cdk13
Mm_Brie_Kinase_709,AAGAGTCACCTAAAGTTCGG,Cdk14
Mm_Brie_Kinase_710,CCTTCTCATCAGCGATACGG,Cdk14
Mm_Brie_Kinase_711,GTCGACTACACTCACCGATG,Cdk14
Mm_Brie_Kinase_712,GTCGTGAAGCAACACGATGT,Cdk14
Mm_Brie_Kinase_2701,AGGATGCTGAGACATGTACT,Cdk15
Mm_Brie_Kinase_2702,CCTGGGGTGAAATGAAGCCG,Cdk15
Mm_Brie_Kinase_2703,TGTGAACAATGTCATGCAAG,Cdk15
Mm_Brie_Kinase_2704,TTACCATATGTCTAGCTCAG,Cdk15
Mm_Brie_Kinase_673,ACAGAGATCAAGCACCTCAG,Cdk16
Mm_Brie_Kinase_674,CATGAAGATGGGATCTGATG,Cdk16
Mm_Brie_Kinase_675,GTCATGTAGTGTGACGATGT,Cdk16
Mm_Brie_Kinase_676,TAAAACATACTCCAACGAAG,Cdk16
Mm_Brie_Kinase_2577,CAAATTGGAAAAGCTCGGAG,Cdk17
Mm_Brie_Kinase_2578,CTGCATAGGACTTGAATAAG,Cdk17
Mm_Brie_Kinase_2579,CTTCCTCCAATAACACTGTG,Cdk17
Mm_Brie_Kinase_2580,TTCCTGTACCAAATTCTCCG,Cdk17
Mm_Brie_Kinase_677,CCAGCGCCGATTCTCCATGG,Cdk18
Mm_Brie_Kinase_678,GCTGCGTCCCTTGAAGACGG,Cdk18
Mm_Brie_Kinase_679,GGGACCGATCTGTGTGAATG,Cdk18
Mm_Brie_Kinase_680,TACAAAGACCTATTCCAATG,Cdk18
Mm_Brie_Kinase_1973,AATGGCCTTTGTGTAATGCC,Cdk19
Mm_Brie_Kinase_1974,GGAGGTAATGGATGCCATCG,Cdk19
Mm_Brie_Kinase_1975,TATGCACTTAAGCAAATCGA,Cdk19
Mm_Brie_Kinase_1976,TGAGTACGAAGGGTGCAAAG,Cdk19
Mm_Brie_Kinase_157,ACCTGCTTATCAATGCAGAG,Cdk2
Mm_Brie_Kinase_158,CAAGTTGACGGGAGAAGTTG,Cdk2
Mm_Brie_Kinase_159,CATGAGTGTAAGTTCGGACA,Cdk2
Mm_Brie_Kinase_160,TGAACAGGGTTACCTTGATG,Cdk2
Mm_Brie_Kinase_2101,CGGCCAGACTCGAGGACTCG,Cdk20
Mm_Brie_Kinase_2102,CTCACCATAGGTCAACGCCC,Cdk20
Mm_Brie_Kinase_2103,GATGCACAATGTTGTTGGCA,Cdk20
Mm_Brie_Kinase_2104,GCACAAAGCCCGCACCATGT,Cdk20
Mm_Brie_Kinase_161,CTAATGCGTCAGTTTCTAAG,Cdk4
Mm_Brie_Kinase_162,GGTAGCTGTAGATTCTAGCT,Cdk4
Mm_Brie_Kinase_163,GTCTACATACGCAACACCCG,Cdk4
Mm_Brie_Kinase_164,TCCCGTCAGCACAGTTCGTG,Cdk4
Mm_Brie_Kinase_165,CCAGAACCTGCTCATAAACA,Cdk5
Mm_Brie_Kinase_166,GCAGCGGACGGGGATACCAA,Cdk5
Mm_Brie_Kinase_167,TGAGTAGACAGATCTCCCGG,Cdk5
Mm_Brie_Kinase_168,TGTGTTCAAGGCTAAAAACC,Cdk5
Mm_Brie_Kinase_169,CCAGAGCACGGGGTCCGTTG,Cdk5r1
Mm_Brie_Kinase_170,GAAGCGGCACTCCATCATCT,Cdk5r1
Mm_Brie_Kinase_171,GGCCGTGTAGTGGCCCACGG,Cdk5r1
Mm_Brie_Kinase_172,TTTCATCACACCGGCCAATG,Cdk5r1
Mm_Brie_Kinase_173,AGATGCAACCGACACTCCAG,Cdk6
Mm_Brie_Kinase_174,GACCTTCGAGCACCCCAACG,Cdk6
Mm_Brie_Kinase_175,GCCCGCGACCTGAAGAACGG,Cdk6
Mm_Brie_Kinase_176,TGTTGCAGGTCGTCACGCTG,Cdk6
Mm_Brie_Kinase_177,ATGGTGTGGGAGTAGACATG,Cdk7
Mm_Brie_Kinase_178,CAACATGTAGGCTTTAATGT,Cdk7
Mm_Brie_Kinase_179,GATGTGTGTAAGCCCTATTG,Cdk7
Mm_Brie_Kinase_180,TTCCCCTTTCTAGTTTGCGA,Cdk7
Mm_Brie_Kinase_2125,ACTCGTAGCCCTATCATGCA,Cdk9
Mm_Brie_Kinase_2126,CAACCGATACACCAACCGTG,Cdk9
Mm_Brie_Kinase_2127,CTTGCAGCGGTTATACGGTG,Cdk9
Mm_Brie_Kinase_2128,GCACCCCAAAGGTCAATGGG,Cdk9
Mm_Brie_Kinase_1773,ACGAGCTGGATCGGTATCAG,Cdkl1
Mm_Brie_Kinase_1774,ATTGCCCAGACATCTACAGG,Cdkl1
Mm_Brie_Kinase_1775,CAGGGACACGGGTCAGATCG,Cdkl1
Mm_Brie_Kinase_1776,TGGACCAGGTGACTACTACA,Cdkl1
Mm_Brie_Kinase_1433,AACATTTACCTGTACCACAA,Cdkl2
Mm_Brie_Kinase_1434,CTTCAGGGAGCTTAGGATAG,Cdkl2
Mm_Brie_Kinase_1435,GGAGGTTTACACTGACTATG,Cdkl2
Mm_Brie_Kinase_1436,TGGTCATTGAAATGCTTATG,Cdkl2
Mm_Brie_Kinase_2297,AAATCCATCACTTTATGGCA,Cdkl3
Mm_Brie_Kinase_2298,GCAGCTCATCTAAGACCGTG,Cdkl3
Mm_Brie_Kinase_2299,GTATACATACTTTCCGTAGG,Cdkl3
Mm_Brie_Kinase_2300,TACAAATTGATCCTGCTGAG,Cdkl3
Mm_Brie_Kinase_2797,ACATCCTAATAACCAAGCAA,Cdkl4
Mm_Brie_Kinase_2798,GACGGCCCACACGTCTACAG,Cdkl4
Mm_Brie_Kinase_2799,GGTGGCAACATAGTCTGTGT,Cdkl4
Mm_Brie_Kinase_2800,TGATCATCAGGACGTTGGGT,Cdkl4
Mm_Brie_Kinase_2821,AAGAACGACATCGTCCACAG,Cdkl5
Mm_Brie_Kinase_2822,ACATAGAAACCAATCCACCA,Cdkl5
Mm_Brie_Kinase_2823,ACGTACATGGAATGCCTGTG,Cdkl5
Mm_Brie_Kinase_2824,TCGGAGAGGAAAATTATACC,Cdkl5
Mm_mCdkn2a_A09609,GTGCGATATTTGCGTTCCGC,Cdkn2a
Mm_mCdkn2a_A09610,CCCAACGCCCCGAACTCTTT,Cdkn2a
Mm_mCdkn2a_A09611,GGGGTACGACCGAAAGAGTT,Cdkn2a
Mm_mCdkn2a_B09609,GGCTGGATGTGCGCGATGCC,Cdkn2a
Mm_mCdkn2a_B09610,TCGTGCGATCCCGGAGACCC,Cdkn2a
Mm_mCdkn2a_B09611,CCGCACCGGAATCCTGGACC,Cdkn2a
Mm_Brie_Kinase_2381,ACTACCATAACACGCTGCTG,Cerk
Mm_Brie_Kinase_2382,GATGTCGTACTCGCTTCACA,Cerk
Mm_Brie_Kinase_2383,TCTCCGACACCAGTACCGAG,Cerk
Mm_Brie_Kinase_2384,TGGGGACGGCATGTTCAGCG,Cerk
Mm_Brie_Kinase_2473,AAAGTCTCTTCGCTGACTGG,Cerkl
Mm_Brie_Kinase_2474,ACCCCGTTACAGGTCACATA,Cerkl
Mm_Brie_Kinase_2475,GAAGTTAATAAGATCCAGCG,Cerkl
Mm_Brie_Kinase_2476,TGTCCACGTCTATTACGAGA,Cerkl
MGLibA_10071,GGTTTACAGGGTCCTGCTGA,Cflar
MGLibB_10072,TGCCTGTGTAATCCCTTGTA,Cflar
Mm_Brie_Kinase_181,CAACCCAGTTAGTTACCCAG,Chek1
Mm_Brie_Kinase_182,CGCTTACTGAACAAGATGTG,Chek1
Mm_Brie_Kinase_183,TACAACAAACCACTTAACAG,Chek1
Mm_Brie_Kinase_184,TCTTCCACCAACTCATGGCA,Chek1
Mm_Brie_Kinase_1389,AATAAGCTCGGTATTTACGA,Chek2
Mm_Brie_Kinase_1390,CATACATCGGGACTTAAAGC,Chek2
Mm_Brie_Kinase_1391,GCTGGAGACAGTGTCTACCC,Chek2
Mm_Brie_Kinase_1392,TAAAGATCATTAGCAAGCGG,Chek2
Mm_Brie_Kinase_189,AAGACTCAAATTCAGCAGGG,Chka
Mm_Brie_Kinase_190,AGCCTGGCGAGGCCTTCGCG,Chka
Mm_Brie_Kinase_191,AGTGCTCTTGCGGCTCTATG,Chka
Mm_Brie_Kinase_192,GGTTGTTCGTCCGCTAGCGG,Chka
Mm_Brie_Kinase_185,ATGGTCCCAAACAACCATCG,Chkb
Mm_Brie_Kinase_186,CAGAGCCAATCCCCAATCGG,Chkb
Mm_Brie_Kinase_187,CGTGGTTCGGTAGTGAGCAT,Chkb
Mm_Brie_Kinase_188,GGTGCTGCTACGACTCTACG,Chkb
Mm_Brie_Kinase_193,AAAGCTCCAATAATCCACAG,Chuk
Mm_Brie_Kinase_194,AACTGCCAATTATACAGCTG,Chuk
Mm_Brie_Kinase_195,CATCTTCCACTTACCTACAA,Chuk
Mm_Brie_Kinase_196,GGACCATGCGAATGTTGTAA,Chuk
Mm_Brie_Kinase_1177,ATAGTGTGACTTGATGTCTG,Cib1
Mm_Brie_Kinase_1178,GATCTGCTCAAACGATACTC,Cib1
Mm_Brie_Kinase_1179,TGTCACTGAAGACACTCAGG,Cib1
Mm_Brie_Kinase_1180,TTTCAAGGAGCGAATCTGCA,Cib1
Mm_Brie_Kinase_1837,AAAGGAGAACACGTTGTCGT,Cib4
Mm_Brie_Kinase_1838,AAGGTACCAGATGCAGTGGG,Cib4
Mm_Brie_Kinase_1839,GACCTGGTCCATGGTCAGTG,Cib4
Mm_Brie_Kinase_1840,GTACCTACCATAGATACGAA,Cib4
Mm_Brie_Kinase_197,ATTATTGAGGAGCGGCACGG,Ckb
Mm_Brie_Kinase_198,CCACAGTCATGATGTACGGG,Ckb
Mm_Brie_Kinase_199,GAGCTCGGCGTACAGCTCCG,Ckb
Mm_Brie_Kinase_200,TTTCCTGGTGTGGATTAACG,Ckb
Mm_Brie_Kinase_201,CGTGTAGGACTCCTCATCGC,Ckm
Mm_Brie_Kinase_202,GGCTGCTCAGCACATAGTTG,Ckm
Mm_Brie_Kinase_203,TCGTCCAGAGTGAAGCCGGA,Ckm
Mm_Brie_Kinase_204,TGGGTTTGTAGCCGCCATGG,Ckm
Mm_Brie_Kinase_1953,CCTATTCAGCAGGTAACCAG,Ckmt2
Mm_Brie_Kinase_1954,GACACCCAGTGGCTATACCC,Ckmt2
Mm_Brie_Kinase_1955,TCGGCCAGTGCGTACCCGAG,Ckmt2
Mm_Brie_Kinase_1956,TGGTGATGAGGAGTCGTATG,Ckmt2
Mm_Brie_Kinase_1437,ACGACGAGGAGTTCGAATAC,Cks1b
Mm_Brie_Kinase_1438,GAATCTGAATGGAGGAACCT,Cks1b
Mm_Brie_Kinase_1439,TTCAGATTCAGACATCAGAT,Cks1b
Mm_Brie_Kinase_1440,TTCGGACAAATACGACGACG,Cks1b
Mm_Brie_Kinase_1601,ACTTGTTTAGAGAGTTCTCT,Cks2
Mm_Brie_Kinase_1602,CTTGGTGTCCAACAGAGTCT,Cks2
Mm_Brie_Kinase_1603,TCGATGAGCACTACGAGTAC,Cks2
Mm_Brie_Kinase_1604,TGATGTCCGAAGAGGAGTGG,Cks2
Mm_Brie_Kinase_205,ACTACATGGGCTACGAGCCA,Clk1
Mm_Brie_Kinase_206,ATACTTACAAAGTACTATGG,Clk1
Mm_Brie_Kinase_207,CTGATATGATCCATTCGAAA,Clk1
Mm_Brie_Kinase_208,TTCGCAGCACCATTCACACG,Clk1
Mm_Brie_Kinase_209,ATCGGCGGCTGTACGATCGG,Clk2
Mm_Brie_Kinase_210,CTTGTAGCCAGTCCCCGACG,Clk2
Mm_Brie_Kinase_211,GCAGTGACCGGACAAGGCGG,Clk2
Mm_Brie_Kinase_212,GTGTCAACTTGTTATCATGG,Clk2
Mm_Brie_Kinase_2069,ATGATCGTATACCCTACCAG,Clk3
Mm_Brie_Kinase_2070,CGCCGATCCGGCACACCAGG,Clk3
Mm_Brie_Kinase_2071,GGTCTTCACGTTCTCGACAT,Clk3
Mm_Brie_Kinase_2072,TAGGCCATGTGCCGGACATG,Clk3
Mm_Brie_Kinase_2041,CCAAGGCTGTATGAGTGTTG,Clp1
Mm_Brie_Kinase_2042,GAGCCAAAATGATACACAAG,Clp1
Mm_Brie_Kinase_2043,GAGTAGCAGTCGACACACAG,Clp1
Mm_Brie_Kinase_2044,GGCCGACGCTGCGTGCACCA,Clp1
Mm_Brie_Kinase_1617,AAGAATCCAGACTCACAGTA,Cmpk1
Mm_Brie_Kinase_1618,ACACGACCAACGGCTTCATG,Cmpk1
Mm_Brie_Kinase_1619,GCGCGCGCATTGTCGAGGTG,Cmpk1
Mm_Brie_Kinase_1620,TCAAGGTTGGAACAAAACCA,Cmpk1
Mm_Brie_Kinase_1097,AGTCGCGCCGAGTGTCCGGG,Cmpk2
Mm_Brie_Kinase_1098,AGTTGACCAGTGCCCAAAGG,Cmpk2
Mm_Brie_Kinase_1099,GGTGTTCCAAGACCGGGACG,Cmpk2
Mm_Brie_Kinase_1100,TCGGCCGCGGCGCTTCACTG,Cmpk2
Mm_Brie_Kinase_1657,AGACGCCATTGAACAGCACA,Col4a3bp
Mm_Brie_Kinase_1658,CCAGTTTCTCACGTAAACTG,Col4a3bp
Mm_Brie_Kinase_1659,GTGAAAAGGTCAGGTTACAC,Col4a3bp
Mm_Brie_Kinase_1660,TAATCCGGCCCTCCGAAACG,Col4a3bp
Mm_Brie_Kinase_1753,ATTCGGGCTGATGTAATGCA,Cpne3
Mm_Brie_Kinase_1754,GCTGATGGTTCACCGAACAG,Cpne3
Mm_Brie_Kinase_1755,TAAGAAGCTAACTCGACCAC,Cpne3
Mm_Brie_Kinase_1756,TGAATACGAGTGGTCACCAG,Cpne3
MGLibB_11729,GCTTACCGGTTTGGAGATAT,Cpne9
MGLibB_11730,TAAAGCCAATATCTCCAAAC,Cpne9
Mm_Brie_Kinase_217,CTTACGTTGAAAAGCTTGTG,Crkl
Mm_Brie_Kinase_218,GACACGCGAGTTCTCGGACA,Crkl
Mm_Brie_Kinase_219,GGGCGCCGGTTCGATTAAGG,Crkl
Mm_Brie_Kinase_220,GGTCCCCGATCTTAAAGCGG,Crkl
Mm_Brie_Kinase_1853,AAGTGCTCGAACGAACCTGT,Crot
Mm_Brie_Kinase_1854,CCGGGACATACCATTGCCAG,Crot
Mm_Brie_Kinase_1855,GGAGATCCATCAGTACGCTG,Crot
Mm_Brie_Kinase_1856,TGGAATACGTACGTCCAGGT,Crot
Mm_Brie_Kinase_221,AAGATCATCGAGAGATACGA,Csf1r
Mm_Brie_Kinase_222,CGGATAATGAACCCTCGCCA,Csf1r
Mm_Brie_Kinase_223,GATAACGTTGAATCCCACTT,Csf1r
Mm_Brie_Kinase_224,TTCAAGCTCGGTACAACGGT,Csf1r
Mm_Brie_Kinase_2021,AAAGGTGCTTACCGTATGTG,Csnk1a1
Mm_Brie_Kinase_2022,CACATCTTGGTATTGAGCAG,Csnk1a1
Mm_Brie_Kinase_2023,CTGGTCAGCTAACATAAGTA,Csnk1a1
Mm_Brie_Kinase_2024,TTGCTCTCGTACAGCAACTG,Csnk1a1
Mm_Brie_Kinase_2093,CGGAGACATCTATCTCGGTG,Csnk1d
Mm_Brie_Kinase_2094,GGTTCTTGTTCTCTCGATAG,Csnk1d
Mm_Brie_Kinase_2095,TGTAGATCTTGCTCTCAATG,Csnk1d
Mm_Brie_Kinase_2096,TGTCATCAAAACGTAAGGAA,Csnk1d
Mm_Brie_Kinase_1349,AGCTCTCTAGGTCATCTCGA,Csnk1e
Mm_Brie_Kinase_1350,AGGCTTATCATCGAACCGCA,Csnk1e
Mm_Brie_Kinase_1351,GCTGGTGTGTGCGGGCATCG,Csnk1e
Mm_Brie_Kinase_1352,TGTCGGGCTTCACATCCCGG,Csnk1e
Mm_Brie_Kinase_2321,AAGTAAACGTTCGGTCACAG,Csnk1g1
Mm_Brie_Kinase_2322,ATCAACACACATCTAGGCAA,Csnk1g1
Mm_Brie_Kinase_2323,CAAAGTAATAAACCTGTGGG,Csnk1g1
Mm_Brie_Kinase_2324,CTAATCGCCTGACATATCGA,Csnk1g1
Mm_Brie_Kinase_2081,TCACTCGCAGATCACGCGCA,Csnk1g2
Mm_Brie_Kinase_2082,TCTGTATACAAATGAGTACG,Csnk1g2
Mm_Brie_Kinase_2083,TGTCCAAAACCGGCACGAGT,Csnk1g2
Mm_Brie_Kinase_2084,TTGTGGGAAGTACAACGCCA,Csnk1g2
Mm_Brie_Kinase_1749,ATTACCTTTAAGCCTTGCCA,Csnk1g3
Mm_Brie_Kinase_1750,CACGGCCCAGTGGTCGGTCA,Csnk1g3
Mm_Brie_Kinase_1751,GTTGGGAAAAAAATCGGATG,Csnk1g3
Mm_Brie_Kinase_1752,TCGCGTTGTATTTACCACAA,Csnk1g3
MGLibB_12147,TGTAAACAACACAGACTTCA,Csnk2a1
MGLibB_12149,GTCTGCAAGTGTGATGATGT,Csnk2a1
Mm_Brie_Kinase_225,AGACATTGTAAAAGACCCTG,Csnk2a1
Mm_Brie_Kinase_226,AGTTGTTGTTAAAATTCTCA,Csnk2a1
Mm_Brie_Kinase_227,GGATTATGAATCACATGTGG,Csnk2a1
Mm_Brie_Kinase_228,GGCCAGTATGATCTTCCGGA,Csnk2a1
MGLibA_12155,AAGATTCTGGAGAACCTTCG,Csnk2a2
MGLibB_12152,TCAGTCAAAGACACCAGCTT,Csnk2a2
Mm_Brie_Kinase_229,AGCGAGCATGATATTCCGAA,Csnk2a2
Mm_Brie_Kinase_230,CCAGACCCCAATCAATCAGT,Csnk2a2
Mm_Brie_Kinase_231,TCAGGAGTACAATGTTCGAG,Csnk2a2
Mm_Brie_Kinase_232,TGATATTTGTTCCACCACGA,Csnk2a2
MGLibA_12158,CGAAGTATGCGCCGTCCGTG,Csnk2b
MGLibB_12153,GCCTCACTATCGACAAGCTC,Csnk2b
Mm_Brie_Kinase_233,GAGGCATCGCACAAATGGTG,Csnk2b
Mm_Brie_Kinase_234,GGGGCAGTAGAGTTTCACCA,Csnk2b
Mm_Brie_Kinase_235,GGTGGATGAAGACTACATCC,Csnk2b
Mm_Brie_Kinase_236,TCTGGACATGATCTTAGACC,Csnk2b
MGLibA_12316,GATCCTTGTCGCAGTTAGCT,Ctla4
MGLibA_12318,GTACCCACCGCCATACTTTG,Ctla4
Mm_Ctla4_29,GGACTGAGAGCTGTTGACAC,Ctla4
Mm_Ctla4_30,ACCATCACACAACACTGATG,Ctla4
Mm_Ctla4_31,ACAGGTGACCCAACCTTCAG,Ctla4
Mm_Ctla4_33,TTCACAGAGAAGAATACAGT,Ctla4
MGLibA_12505,TACAAGACGTGCACATCGCG,Cux2
MGLibB_12501,AAGCAATTGATTGAAGCACC,Cux2
MGLibA_12590,TCGAGAGCATCGTGCACAAG,Cxcr4
MGLibA_12591,GGACTTACACTCACACTGAT,Cxcr4
Mm_Brie_Kinase_1717,CCTGCGGCAATCAGTAATGG,Dapk1
Mm_Brie_Kinase_1718,GCCACCAGGACAACTCGGAG,Dapk1
Mm_Brie_Kinase_1719,TGGAAGCGCACCTATCGTGG,Dapk1
Mm_Brie_Kinase_1720,TTCCGTCAGGACACACACCG,Dapk1
Mm_Brie_Kinase_241,CTCAAGGATGAGCACCACGT,Dapk2
Mm_Brie_Kinase_242,GATCTGCTTAATGAAGCTGG,Dapk2
Mm_Brie_Kinase_243,GGCCACCACTTACCACATGT,Dapk2
Mm_Brie_Kinase_244,TGTGCCGGGAGGAAATCGAG,Dapk2
Mm_Brie_Kinase_245,AAGTCGATGAGCTTAATGCG,Dapk3
Mm_Brie_Kinase_246,CTCATAGTTCACGATCTCGG,Dapk3
Mm_Brie_Kinase_247,GCAGGTAGTGGACACCGTCT,Dapk3
Mm_Brie_Kinase_248,GCAGTGTTATGATGTTGGGG,Dapk3
Mm_Brie_Kinase_1661,AGGCCTCTACTATACGCCGG,Dcakd
Mm_Brie_Kinase_1662,GGATGTCCAGAATCACGTAT,Dcakd
Mm_Brie_Kinase_1663,GGGCTGTGCTGTAATCGACG,Dcakd
Mm_Brie_Kinase_1664,GGTTGAAGATCAGGTCTCCG,Dcakd
Mm_Brie_Kinase_253,AGTGGACCATATATCAAGAC,Dck
Mm_Brie_Kinase_254,CAACGTGCAGAGCACTCAAG,Dck
Mm_Brie_Kinase_255,TGTATGAGAAACCTGAACGG,Dck
Mm_Brie_Kinase_256,TTTGAGCTTGCCATTGAGAG,Dck
Mm_Brie_Kinase_249,ACGAGGTCTCCATCCTACGG,Dclk1
Mm_Brie_Kinase_250,GAGTAGAGAGCTGACTACCA,Dclk1
Mm_Brie_Kinase_251,GTACAGGCGCTTCACCACAC,Dclk1
Mm_Brie_Kinase_252,TCTTTCCCCAGAATGTCGAG,Dclk1
Mm_Brie_Kinase_1765,AGTAGGACGATTTCAGGACA,Dclk2
Mm_Brie_Kinase_1766,CATTAAACTAGACTCAGGCG,Dclk2
Mm_Brie_Kinase_1767,TAGATGGTGCGGACGCCCTG,Dclk2
Mm_Brie_Kinase_1768,TCTTCTTCCAACGTAAACGG,Dclk2
Mm_Brie_Kinase_2637,ACATCTGACAATCTCCCCGG,Dclk3
Mm_Brie_Kinase_2638,GAAAGGAAGTCACCGCTGTG,Dclk3
Mm_Brie_Kinase_2639,GGGATTCCGAGAAGTTGGTG,Dclk3
Mm_Brie_Kinase_2640,GTCAGGACAGTCATCCTCAG,Dclk3
MGLibA_13517,GACCCTGAGTGCCGTATGAT,Ddb1
MGLibB_13514,CTGCTTATACTCCAAGATAC,Ddb1
Mm_Brie_Kinase_109,ACTTACGCCCGTCCCCCTCG,Ddr1
Mm_Brie_Kinase_110,GGCAGCGGTAGAGTCCGACC,Ddr1
Mm_Brie_Kinase_111,TCGGGTAACGAGGATCCCGG,Ddr1
Mm_Brie_Kinase_112,TGTCATATACAGCCCCCGTG,Ddr1
Mm_Brie_Kinase_653,CCGTGACAAACCGGGCACTG,Ddr2
Mm_Brie_Kinase_654,CGGAACGAAAGTGCTACCAA,Ddr2
Mm_Brie_Kinase_655,CTAATCACACGTACCATAGG,Ddr2
Mm_Brie_Kinase_656,TACACTTTATCACTCTTGTG,Ddr2
MGLibA_13945,CTTCATGGCATCCGAATTCC,Deptor
MGLibB_13939,AGTTCAGAATGAACTTCCGT,Deptor
Mm_Brie_Kinase_237,CACACCAATATCCGGAACTG,Dgka
Mm_Brie_Kinase_238,CAGTACCCGAAAAGCCTCAG,Dgka
Mm_Brie_Kinase_239,CTGGCTCGGTGCCTAAGATG,Dgka
Mm_Brie_Kinase_240,GTCTTTCCGAGACTTGGCAT,Dgka
Mm_Brie_Kinase_2349,ACTGGACAGATTGTGGTAGG,Dgkb
Mm_Brie_Kinase_2350,AGGATGATGGACAGCATGTG,Dgkb
Mm_Brie_Kinase_2351,CTGGAAATGGACCAATGCCA,Dgkb
Mm_Brie_Kinase_2352,TCTCGAAAGAGGAAGACCCG,Dgkb
Mm_Brie_Kinase_2449,ACTCGTTCCAGCGATCCAAG,Dgkd
Mm_Brie_Kinase_2450,AGAGCTGTGTGATTGCCAAG,Dgkd
Mm_Brie_Kinase_2451,AGAGGGCTTGTACAAGACGG,Dgkd
Mm_Brie_Kinase_2452,TAACTGCAAGTGGACCACAT,Dgkd
Mm_Brie_Kinase_1461,ACAAGAAAAATACATTCCAG,Dgke
Mm_Brie_Kinase_1462,GATCATGCTCAAGAACGACA,Dgke
Mm_Brie_Kinase_1463,GTCCACGACGAGTGCATGCG,Dgke
Mm_Brie_Kinase_1464,TCTCGTAGTGGAACTAACAT,Dgke
Mm_Brie_Kinase_2185,ACAATGGGGGACCTACACCA,Dgkg
Mm_Brie_Kinase_2186,AGAGACACCTGACCATCCAA,Dgkg
Mm_Brie_Kinase_2187,CTACAGGAGTGGATCAACGG,Dgkg
Mm_Brie_Kinase_2188,GAATTATCGACAGTGTGCGA,Dgkg
Mm_Brie_Kinase_2793,ATAAACGGTGTTGCCCCGAA,Dgkh
Mm_Brie_Kinase_2794,CAACTCTGATGAGCATGCGG,Dgkh
Mm_Brie_Kinase_2795,CTTTCGCATAATAAAGTGTG,Dgkh
Mm_Brie_Kinase_2796,GTGCTATTTAGTGCAATCGG,Dgkh
Mm_Brie_Kinase_2721,ACCTACGCTCCAGTCCAGAG,Dgki
Mm_Brie_Kinase_2722,GGTCTGGGTTTCTCTCTACG,Dgki
Mm_Brie_Kinase_2723,GGTGGGCGGGACAATAACAG,Dgki
Mm_Brie_Kinase_2724,TGTAAACCAACATTTCGGGA,Dgki
Mm_Brie_Kinase_2197,AGACGTCCAAATGTACACTC,Dgkq
Mm_Brie_Kinase_2198,GAGCCAGACGCGGTTCTACG,Dgkq
Mm_Brie_Kinase_2199,TCGGGCCTACTATATTAGCG,Dgkq
Mm_Brie_Kinase_2200,TCTTGGGGTTCACAAACACG,Dgkq
Mm_Brie_Kinase_2097,CAAGTCTTTGATCTGAGCCA,Dgkz
Mm_Brie_Kinase_2098,GACCCAGTGGTGTCTTACGA,Dgkz
Mm_Brie_Kinase_2099,TGGGAAAGGATCTTTGACAC,Dgkz
Mm_Brie_Kinase_2100,TTCAGAAAGACGATGCACTG,Dgkz
Mm_Brie_Kinase_1345,AGAAAGGGTCTGGAATGTGT,Dguok
Mm_Brie_Kinase_1346,CGTGGACGCGCCACACGCCA,Dguok
Mm_Brie_Kinase_1347,TCCTGCAGGAGTTCGCAAAC,Dguok
Mm_Brie_Kinase_1348,TTTCATGAGTAACTTCACAA,Dguok
Mm_Brie_Kinase_257,GGGTCGATATTGCGCAACGA,Dlg1
Mm_Brie_Kinase_258,TGCGATTGTATGTGAAAAGG,Dlg1
Mm_Brie_Kinase_259,TTCTCCACAAGTCACAAATG,Dlg1
Mm_Brie_Kinase_260,TTGAGTCATCTCCAATGTGT,Dlg1
Mm_Brie_Kinase_1417,AGGCCCAGCAGACCTAAGTG,Dlg3
Mm_Brie_Kinase_1418,AGTCCGATCATAATCAAACA,Dlg3
Mm_Brie_Kinase_1419,GGGGAGCATACATATCGTTG,Dlg3
Mm_Brie_Kinase_1420,GGGGCTAGCTCCGGTTATGG,Dlg3
Mm_Brie_Kinase_265,AGAAGCGAGCCATCTCGGCG,Dmpk
Mm_Brie_Kinase_266,CCAGGCGAATGTGCCCACAT,Dmpk
Mm_Brie_Kinase_267,CGGGCGTGGGGCGTTCAGCG,Dmpk
Mm_Brie_Kinase_268,GCTGAGATAAGGCTAGGTCG,Dmpk
MGLibA_14629,CGCTGTCGTCGAGAATCACC,Dnmbp
MGLibA_14631,TATGAGCTCATGCGATTGTT,Dnmbp
Mm_Brie_Kinase_2457,AAAGTATTTCCACTTCATTG,Dolk
Mm_Brie_Kinase_2458,CAGTGTAGGCGAGGTGATCG,Dolk
Mm_Brie_Kinase_2459,CCAGCAAAGACCAATAGGCA,Dolk
Mm_Brie_Kinase_2460,GGACCGATACTCCTGGTGCG,Dolk
Mm_Brie_Kinase_2309,GATCATCCAGCGTATCACAT,Dstyk
Mm_Brie_Kinase_2310,GCACTAGTTCATACTGACCG,Dstyk
Mm_Brie_Kinase_2311,GCTGCTACAGAACCGCCTAG,Dstyk
Mm_Brie_Kinase_2312,TGGCCGAGGATCAGTATACA,Dstyk
Mm_Brie_Kinase_1081,ATTAAGGCGAAGTTGAACCA,Dtymk
Mm_Brie_Kinase_1082,CGTCCAGCAATTGTAACTGA,Dtymk
Mm_Brie_Kinase_1083,CGTGCTGGCAAGACCACGCA,Dtymk
Mm_Brie_Kinase_1084,TGGTGTAAACAACCGGACGT,Dtymk
Mm_Brie_Kinase_269,TAATAGGAGTACAAACCACC,Dyrk1a
Mm_Brie_Kinase_270,TCAGCAACCTCTAACTAACC,Dyrk1a
Mm_Brie_Kinase_271,TCATTGGCACCACTGAACAG,Dyrk1a
Mm_Brie_Kinase_272,TCTTGATTGCACTCCGTTTG,Dyrk1a
Mm_Brie_Kinase_273,CACCCCGAAAGTGTGTGTTG,Dyrk1b
Mm_Brie_Kinase_274,CCAGATGAGCCGTATTGTGG,Dyrk1b
Mm_Brie_Kinase_275,CTGGACCCTACGAAGGACAA,Dyrk1b
Mm_Brie_Kinase_276,GGTTGTCGTCATCATAACCG,Dyrk1b
Mm_Brie_Kinase_1701,AAAAATCTCATGGTGTTCGA,Dyrk2
Mm_Brie_Kinase_1702,ACAGCCCAATGGGCTTACGA,Dyrk2
Mm_Brie_Kinase_1703,GGATGTACGTGTAGACGCGT,Dyrk2
Mm_Brie_Kinase_1704,GGTGGTTATGACGACGACCA,Dyrk2
Mm_Brie_Kinase_2425,CCACGGCCGAAGCGCCACCA,Dyrk3
Mm_Brie_Kinase_2426,CGGTAAGCCAGATGGTCCCG,Dyrk3
Mm_Brie_Kinase_2427,GAAACGCTTCCATCGCCAGG,Dyrk3
Mm_Brie_Kinase_2428,TGAATGTGTCCGAATAGGGT,Dyrk3
Mm_Brie_Kinase_2053,AATATTGTGCTATACCAGAG,Dyrk4
Mm_Brie_Kinase_2054,AGTAGAAGAAATCCTTCATG,Dyrk4
Mm_Brie_Kinase_2055,TCTGGGACACCCCTATAACA,Dyrk4
Mm_Brie_Kinase_2056,TCTTACCTGCTACTGTAAGA,Dyrk4
MGLibA_15465,CATTGAGTCCATCTTTACAC,Ect2
MGLibB_15458,GCCAAGCTAGTTATCTCAGA,Ect2
Mm_Brie_Kinase_277,CAACATCCGACTAACCCCAC,Eef2k
Mm_Brie_Kinase_278,GAAGGGGGCCTCCAACTACG,Eef2k
Mm_Brie_Kinase_279,TCAGCCAAGACCATCTTGAG,Eef2k
Mm_Brie_Kinase_280,TTTGGTGACCTCGATAACAT,Eef2k
Mm_Brie_Kinase_281,ACCAGACAGTCACTCTCTCG,Egfr
Mm_Brie_Kinase_282,CATGAATAGGCCAATCCCAA,Egfr
Mm_Brie_Kinase_283,GAGAACCTAGAAATAATACG,Egfr
Mm_Brie_Kinase_284,TGGGCCTGACTACTACGAAG,Egfr
Mm_Brie_Kinase_889,CATTTGAATAAAGAGGCACC,Eif2ak2
Mm_Brie_Kinase_890,TAAGCGCGTTAAATATAACA,Eif2ak2
Mm_Brie_Kinase_891,TATACTTGATAACGAAAACA,Eif2ak2
Mm_Brie_Kinase_892,TGTAGATGTGACAACGCTAG,Eif2ak2
Mm_Brie_Kinase_285,AAAGTTCCCTACAAGCCCAA,Eif2ak3
Mm_Brie_Kinase_286,CGAACCGGAGTCACGCGCGA,Eif2ak3
Mm_Brie_Kinase_287,GAATATACCGAAGTTCAAAG,Eif2ak3
Mm_Brie_Kinase_288,TACGGACTCAGTGCTTACAG,Eif2ak3
Mm_Brie_Kinase_1329,ATTCTGGCAGAGCACGTCAG,Eif2ak4
Mm_Brie_Kinase_1330,CTGCAAGCAGACACTTCCGC,Eif2ak4
Mm_Brie_Kinase_1331,CTGCGGGACACCATTGACCA,Eif2ak4
Mm_Brie_Kinase_1332,GTAGGTGTAGTCTATAGCGG,Eif2ak4
MGLibA_15937,CGACTTCTCCCGCTGCGACA,Elf3
MGLibB_15932,CCTGGACCTCACCGAGAGCA,Elf3
MGLibB_16101,CTGCGGAGTGAAGCATATAA,Eml6
MGLibB_16102,AAGGTCTTACCCGGTCAGAA,Eml6
MGLibA_16159,GGAGCTCCTCCAGCGTCGAC,Engase
MGLibA_16160,TAGGATCAACGAGGATCAAG,Engase
Mm_Brie_Kinase_293,AAGCTAAGTAGAGGCCACGG,Epha1
Mm_Brie_Kinase_294,AGAATGGCACCAGATGGTGT,Epha1
Mm_Brie_Kinase_295,CCATGATATCAGATACAGCG,Epha1
Mm_Brie_Kinase_296,GCTGTGGCTAAAACCCTATG,Epha1
Mm_Brie_Kinase_2501,CAGACAGGCTGGATCAGCCG,Epha10
Mm_Brie_Kinase_2502,GACTGCACTGCCAAGCACTG,Epha10
Mm_Brie_Kinase_2503,GCGATGGTGTCAATCTTGCG,Epha10
Mm_Brie_Kinase_2504,GCTTCACGCAGGGTGACCTG,Epha10
Mm_Brie_Kinase_297,CGAGATCCACCCATCCTGTG,Epha2
Mm_Brie_Kinase_298,CGTGTGCAAGACATGGACAG,Epha2
Mm_Brie_Kinase_299,CTTCTTGTAGTAGACGCGAA,Epha2
Mm_Brie_Kinase_300,TGTTTGGTTAATACTGACGC,Epha2
Mm_Brie_Kinase_301,ACAGCCAAAATAATTGGCTG,Epha3
Mm_Brie_Kinase_302,ACTCCAGTCCAGGATAACCG,Epha3
Mm_Brie_Kinase_303,AGCAGTTCATGAGTTCGCGA,Epha3
Mm_Brie_Kinase_304,CTGACTGCGGCATACTGTCT,Epha3
Mm_Brie_Kinase_305,AAACTGGGCTAGATTTCGAA,Epha4
Mm_Brie_Kinase_306,TCAGGACATTTCTTACAACG,Epha4
Mm_Brie_Kinase_307,TGACAACCAACCAAGCAGGT,Epha4
Mm_Brie_Kinase_308,TGACTGGATCACCCGCGAAG,Epha4
Mm_Brie_Kinase_309,ACAGTGACTACAGATCACGA,Epha6
Mm_Brie_Kinase_310,AGGTGTTCCTAGTAGCGTGG,Epha6
Mm_Brie_Kinase_311,TAGAATCCGATGAATCCCAT,Epha6
Mm_Brie_Kinase_312,TCCACACAGCTCAACCTACG,Epha6
Mm_Brie_Kinase_313,AGTCCTCCGGCTGACAACGG,Epha7
Mm_Brie_Kinase_314,CCCACGGACCTCGACTAAGG,Epha7
Mm_Brie_Kinase_315,GGGTTGGACAACGAGAACAC,Epha7
Mm_Brie_Kinase_316,TATGAAACAGACTACGACAC,Epha7
Mm_Brie_Kinase_317,ATGGTCCGAGTGTCGTAGCG,Epha8
Mm_Brie_Kinase_318,CAAGATTGACACCATCGCGG,Epha8
Mm_Brie_Kinase_319,GCCTCGAACCTCAACCAGCG,Epha8
Mm_Brie_Kinase_320,GTTGACTGCCTCGATCCAGA,Epha8
Mm_Brie_Kinase_2685,CAGCACGTATCGATGGGCTA,Ephb1
Mm_Brie_Kinase_2686,GATAGATGTCTCATTCACGA,Ephb1
Mm_Brie_Kinase_2687,GTGTTGTAGCCTGTCCTGCG,Ephb1
Mm_Brie_Kinase_2688,TCATCCAATAAGGCTCCCCA,Ephb1
Mm_Brie_Kinase_321,AGCAGGTGATCGGAGCAGGT,Ephb2
Mm_Brie_Kinase_322,AGGTCACTGATGTAGATGCG,Ephb2
Mm_Brie_Kinase_323,CATCAAACTCTACTGTAACG,Ephb2
Mm_Brie_Kinase_324,TTGTGCAAGGCATGTCTAAG,Ephb2
Mm_Brie_Kinase_325,ACAACGTAGAGTTTGTACCT,Ephb3
Mm_Brie_Kinase_326,CCCGGACCTGAACTACGTAG,Ephb3
Mm_Brie_Kinase_327,CTACCGTGCAGACTCAGACT,Ephb3
Mm_Brie_Kinase_328,TGTGTCCTGTGTCAAGATCG,Ephb3
Mm_Brie_Kinase_329,ACATTGACAGGCTCAAAAGG,Ephb4
Mm_Brie_Kinase_330,AGCGTATCGTGGCATACACG,Ephb4
Mm_Brie_Kinase_331,GGCAGCGTACAGCATAAGTG,Ephb4
Mm_Brie_Kinase_332,GGTAATACCCAATTCGACAC,Ephb4
Mm_Brie_Kinase_333,ACACACTTTGTGGAACGGCG,Ephb6
Mm_Brie_Kinase_334,ACCTCAAACCATAGCTCCCG,Ephb6
Mm_Brie_Kinase_335,AGAGTCGAGTGTTAGTTGGG,Ephb6
Mm_Brie_Kinase_336,AGGGCTCAACCGTGTCACAG,Ephb6
Mm_Brie_Kinase_337,CTGACTGCAGTTGACACACT,Erbb2
Mm_Brie_Kinase_338,CTGTCCCCCGAACAACCAAG,Erbb2
Mm_Brie_Kinase_339,TCAATGAGTAAGCACCACTG,Erbb2
Mm_Brie_Kinase_340,TTGGAATCCTAATCAAACGA,Erbb2
Mm_Brie_Kinase_341,CTAGGGTATGTATTACCTCG,Erbb3
Mm_Brie_Kinase_342,GCCCTTACCTAACCTCCGAG,Erbb3
Mm_Brie_Kinase_343,TCCAACCTGACGACCATCGG,Erbb3
Mm_Brie_Kinase_344,TGGACTCTAGCAATATCGAT,Erbb3
Mm_Brie_Kinase_345,AAAGAAATGTACCCGCAGGA,Erbb4
Mm_Brie_Kinase_346,ATGGCAGCAGTCACTAACGT,Erbb4
Mm_Brie_Kinase_347,GTAGAGCCCTTAACTCCCAG,Erbb4
Mm_Brie_Kinase_348,TTGCTGATCCTCAAACAACA,Erbb4
MGLibB_16457,GAGGCGGTGCCCTCCGCCGC,Ercc3
Mm_Ercc3_MA16464,GAAGACGAAGACGACATTCC,Ercc3
Mm_Brie_Kinase_1985,ACATCCTGAGATACGGTGGT,Ern1
Mm_Brie_Kinase_1986,CCTTCTCTGTGCAAAAGTAG,Ern1
Mm_Brie_Kinase_1987,GGCTGCATAGTCAAAATAGG,Ern1
Mm_Brie_Kinase_1988,GGGGAATGGATACTTCCACT,Ern1
Mm_Brie_Kinase_1321,AGATCCCCTTCTCACCACGA,Ern2
Mm_Brie_Kinase_1322,CCAAGCCAAAGCACTCTCGG,Ern2
Mm_Brie_Kinase_1323,CTGTGACAGGGATTTACACA,Ern2
Mm_Brie_Kinase_1324,GTTCGGCCAATGAAAAGTTG,Ern2
Mm_Brie_Kinase_1901,ATAATCTACAACGAGAAACA,Etnk1
Mm_Brie_Kinase_1902,CATTGTGCGCATGAATAGCA,Etnk1
Mm_Brie_Kinase_1903,CTGTGCTATGAGTTTATCCA,Etnk1
Mm_Brie_Kinase_1904,TGGAAGATGTAGTTCTGGTG,Etnk1
Mm_Brie_Kinase_2317,ATTGTGACAGAACACCACAG,Etnk2
Mm_Brie_Kinase_2318,CCCATGCTTCAGCGTCACGG,Etnk2
Mm_Brie_Kinase_2319,GATGCATCGTTATTTCACGC,Etnk2
Mm_Brie_Kinase_2320,GTAGCACAGCCCGTTCTGAA,Etnk2
MGLibA_16713,GAGAGTCGGCTTGAGATCGA,Ets1
MGLibB_16704,TTGGCTCCATTAACCTGATA,Ets1
Mm_Brie_Kinase_1393,CAACCCTAGTCCTCTGCCAG,Exosc10
Mm_Brie_Kinase_1394,CAATGTCAGAGTCGGCACCA,Exosc10
Mm_Brie_Kinase_1395,CATGATGCTAAAGATAGCTG,Exosc10
Mm_Brie_Kinase_1396,TCATACTCGTCACCGAACTG,Exosc10
MGLibA_16885,AGAGTACTGCTGCGCCGACC,Eya4
MGLibA_16886,AAGCGCTCCATCTCCAGTCG,Eya4
MGLibB_17604,GACGTGAATGTCAGGTTCAC,Fam63b
MGLibB_17605,CATAACTGCGGAGCAGCTGA,Fam63b
MGLibA_17743,GTGCTGACGCTTCCTCCGAC,Fanca
MGLibA_17744,GTTTGCTCGCAGTGTGCAGC,Fanca
MGLibA_17747,GTACTGGTGAATGACTTTGC,Fancb
MGLibB_17739,CTAAGTCATCATCTAGTACA,Fancb
Mm_mFancd2A17755,GAGTCTGATCAAGCTACTTC,Fancd2
Mm_mFancD2B17749,GTGAGACTTCTTTGCCAGCT,Fancd2
MGLibB_17753,AGAGCTTGTCACCTCCTGGA,Fance
Mm_Fance_MA17759,GCCGCGCGGAGCACTTCCCT,Fance
MGLibA_17774,TTACCATGACCTGCGGTGTC,Fancm
MGLibB_17768,CACGCCAGGTAGTGATATCA,Fancm
Mm_Brie_Kinase_1613,CAAAGCCACCCTCCCCACAT,Fastk
Mm_Brie_Kinase_1614,GCCAGAAGCACCATTACGTG,Fastk
Mm_Brie_Kinase_1615,TAGCGTCGCACAATCAGAGA,Fastk
Mm_Brie_Kinase_1616,TGGTGTGAACGTCAAAGGAG,Fastk
Mm_Brie_Kinase_2737,ACGCTCTCCGAACAGCAAGT,Fastkd1
Mm_Brie_Kinase_2738,GCTGTATAACACATCCACCA,Fastkd1
Mm_Brie_Kinase_2739,TCCGCACCTCAGTGAAACAG,Fastkd1
Mm_Brie_Kinase_2740,TGATGGACTCCAGATCAAGA,Fastkd1
Mm_Brie_Kinase_1921,ATAAGCTTGTCCATCAAACC,Fastkd2
Mm_Brie_Kinase_1922,ATGTGAATGCGCTTCGAGCA,Fastkd2
Mm_Brie_Kinase_1923,TAGCATTAAGGCTGAACAAG,Fastkd2
Mm_Brie_Kinase_1924,TGAAAGAGGTATCTAACAGA,Fastkd2
Mm_Brie_Kinase_1713,ACAACTCGCACCTTGAAGCA,Fastkd3
Mm_Brie_Kinase_1714,AGGGGTCTCGCTCACACCGG,Fastkd3
Mm_Brie_Kinase_1715,GCTCTTCGTTGGTAAAACGG,Fastkd3
Mm_Brie_Kinase_1716,GGAAATGACTTTCATCCCGT,Fastkd3
Mm_Brie_Kinase_2785,AAATGCCAAGCCAATCAGGC,Fastkd5
Mm_Brie_Kinase_2786,CAAAATACTGATCAGATCGG,Fastkd5
Mm_Brie_Kinase_2787,GGAAACATCACGCCACACGG,Fastkd5
Mm_Brie_Kinase_2788,TAAAAAAACGAGGCACTCTG,Fastkd5
Mm_Brie_Kinase_353,ACAGAAAGGACATATTCACC,Fer
Mm_Brie_Kinase_354,CCAGCAGTTGCGATGCACTG,Fer
Mm_Brie_Kinase_355,GAAGATCCGAGTACCGACTT,Fer
Mm_Brie_Kinase_356,TATAAAGAAGCCTTAGCGAA,Fer
Mm_Brie_Kinase_357,CCTGGTACGAGATAGCACCC,Fes
Mm_Brie_Kinase_358,CTGCCCGAGGGATAGCCCCG,Fes
Mm_Brie_Kinase_359,GCAGCGTGAGCTCCAAAGTG,Fes
Mm_Brie_Kinase_360,GTCACTGCAGGATTTGCACG,Fes
MGLibA_18293,ACGCAGCAGCGATCACCTTG,Fgd6
MGLibB_18286,CTCGGAGCTCATGATCTCCT,Fgd6
Mm_Brie_Kinase_361,GCATCGTGGAGAATGAGTAT,Fgfr1
Mm_Brie_Kinase_362,TCTCCGAGATCAGATCCGAC,Fgfr1
Mm_Brie_Kinase_363,TCTCGTGGCAGCTCCCAGCG,Fgfr1
Mm_Brie_Kinase_364,TGGAGTTAATACCACCGACA,Fgfr1
Mm_Brie_Kinase_365,CAACTCTAGCGATTCCCCGG,Fgfr2
Mm_Brie_Kinase_366,GGAGACCCCTGCTAGCATCG,Fgfr2
Mm_Brie_Kinase_367,GGCCGCCGGTGTTAACACCA,Fgfr2
Mm_Brie_Kinase_368,GGTGCCACACCTAGAGACTC,Fgfr2
Mm_Brie_Kinase_369,GAGGCTGGCAGCGTGTACGC,Fgfr3
Mm_Brie_Kinase_370,GTATAGTTGCCACGATCGGA,Fgfr3
Mm_Brie_Kinase_371,TCTGTTACCTGTCGCTTAAG,Fgfr3
Mm_Brie_Kinase_372,TGACAAGGACCTGTCGGACC,Fgfr3
Mm_Brie_Kinase_373,CAACGTAAGATTGTGTACGA,Fgfr4
Mm_Brie_Kinase_374,GACTTGCCGATGATACACCC,Fgfr4
Mm_Brie_Kinase_375,GGATGGACAGGCCTTCCACG,Fgfr4
Mm_Brie_Kinase_376,TTGTACGTAGGGGAAACCGT,Fgfr4
Mm_Brie_Kinase_2217,AGCCCATGGTATTTGCACCT,Fgfrl1
Mm_Brie_Kinase_2218,CACGTGCCGTGTATCTAACA,Fgfrl1
Mm_Brie_Kinase_2219,CGTGACCACACATCACCCGT,Fgfrl1
Mm_Brie_Kinase_2220,GATGGCCGCACAATCCACAG,Fgfrl1
Mm_Brie_Kinase_1913,AACATCATCTTGTCACATGG,Fggy
Mm_Brie_Kinase_1914,CAAGACAACCAGAGAACACG,Fggy
Mm_Brie_Kinase_1915,CTTTCCTGAACTACAAGCCA,Fggy
Mm_Brie_Kinase_1916,TCACACCACCCACATACTGA,Fggy
Mm_Brie_Kinase_377,GGAGTCAAACTGGGCCCGTG,Fgr
Mm_Brie_Kinase_378,GGCGACGAATATGGTCACTC,Fgr
Mm_Brie_Kinase_379,GTGACAGAGTTCATGTGCTA,Fgr
Mm_Brie_Kinase_380,TCTACAGGGAGTATGACTGG,Fgr
MGLibA_18560,ATGACAGGAATCGAACCTAC,Flnb
MGLibA_18561,ACAGAGTGCTCGTCCACGTC,Flnb
Mm_Brie_Kinase_381,AGTGATGGAGTAATCTTGAG,Flt1
Mm_Brie_Kinase_382,CCTCGTATTGAGCTCCGTGG,Flt1
Mm_Brie_Kinase_383,CTTACCATACACATGCACGG,Flt1
Mm_Brie_Kinase_384,TCTATTGTAGGCAAATCGCT,Flt1
Mm_Brie_Kinase_385,CAGTACTCTAAATATGAGTG,Flt3
Mm_Brie_Kinase_386,CCCACTTTCAGGAATAACTG,Flt3
Mm_Brie_Kinase_387,CTATGAATATGACCTTAAGT,Flt3
Mm_Brie_Kinase_388,TCCACGTGCATCGGATTCGT,Flt3
Mm_Brie_Kinase_389,AGCTGTCCAGACTCTCGATG,Flt4
Mm_Brie_Kinase_390,CAGTTTGAATATCCCCCGAG,Flt4
Mm_Brie_Kinase_391,CTCACCTCTTACAAACACAT,Flt4
Mm_Brie_Kinase_392,GGGTCTACACTCTCGCCCTG,Flt4
Mm_Brie_Kinase_1589,AAGACTCGGCAGAACACAGT,Fn3k
Mm_Brie_Kinase_1590,AAGGTGATTGACTTGCCAGG,Fn3k
Mm_Brie_Kinase_1591,CAAGGTCAATCGCAGGACAC,Fn3k
Mm_Brie_Kinase_1592,CGACCTTCTTCACTCGACAC,Fn3k
MGLibA_18648,TCGACAACCTTGATGGGCTT,Fn3krp
MGLibB_18639,CATGCTCGTGATGGAGCATT,Fn3krp
Mm_Brie_Kinase_2581,CAGAGTTATGACACGGACAA,Fn3krp
Mm_Brie_Kinase_2582,TCTGAAGACGGGTACAGTCA,Fn3krp
Mm_Brie_Kinase_2583,TGGAGAGAGGCTGCTAAAGG,Fn3krp
Mm_Brie_Kinase_2584,TTTGATGTAGTGACATGCTG,Fn3krp
Mm_Fosl1_sg1,GGAACCGGGACCGAGCTCCG,Fosl1
Mm_Fosl1_sg2,GGGCATGTACCGAGACTACG,Fosl1
MGLibA_18816,GTCAAGTAGCGATTGGCACT,Foxm1
MGLibB_18808,GGACACTCACCTTAAACACT,Foxm1
Mm_Brie_Kinase_397,AGTAGTAATTGAGAATCCAG,Frk
Mm_Brie_Kinase_398,ATAAGAAGGTTGGATGAAGG,Frk
Mm_Brie_Kinase_399,GTGGAATAATACCACTCCAG,Frk
Mm_Brie_Kinase_400,TCCTCCGCCACGTAATTGGA,Frk
Mm_Brie_Kinase_2545,AGATACCCACCCATTGTGAG,Fuk
Mm_Brie_Kinase_2546,AGCTGCCCGCCATTACGAGG,Fuk
Mm_Brie_Kinase_2547,CGGCCCGGATCAGTGGACGT,Fuk
Mm_Brie_Kinase_2548,GCCCTGCCACAGTCATCGAA,Fuk
Mm_Brie_Kinase_393,AGGGAACCGATCGTAACCTG,Fxn
Mm_Brie_Kinase_394,CGAAGCGCGTACTCACGGCG,Fxn
Mm_Brie_Kinase_395,GCGCGGGTTCCCGACCCAGG,Fxn
Mm_Brie_Kinase_396,TGGGGACATTGGACAACCCA,Fxn
Mm_Brie_Kinase_405,AGCCCGCTCCTTGACAACCG,Fyn
Mm_Brie_Kinase_406,GGGTGGGGTCTGTGCCATAG,Fyn
Mm_Brie_Kinase_407,GTGGATACTATATCACAACG,Fyn
Mm_Brie_Kinase_408,TTATGACTATGAAGCACGGA,Fyn
MGLibA_19188,GACTTACCAAGCAGTAGTAG,G2e3
MGLibB_19181,GCTTCCTAATAGAAGACATC,G2e3
MGLibA_19189,ATGTTCACAACGACATCTTC,G3bp1
MGLibA_19190,CCACACCAAGATCCGCCACG,G3bp1
Mm_Brie_Kinase_2509,CTTCACACACTGGATTGGCA,Gak
Mm_Brie_Kinase_2510,GGAACTTACGAATAAGGTCA,Gak
Mm_Brie_Kinase_2511,GGGTTTCTTGATATTCTGCG,Gak
Mm_Brie_Kinase_2512,TCTGTCATATTCCTGCGACG,Gak
Mm_Brie_Kinase_413,ACAGTGGGCCAATTATGTCA,Galk1
Mm_Brie_Kinase_414,AGTTGGTCCATGATGCCACA,Galk1
Mm_Brie_Kinase_415,CTGGAAAGCCCACCCCCCAG,Galk1
Mm_Brie_Kinase_416,GGGCCGCGTCAACCTCATCG,Galk1
Mm_Brie_Kinase_1741,GCTGCCTGGAATGAATTGCC,Galk2
Mm_Brie_Kinase_1742,GGATAATGTCCTGCGGCTAG,Galk2
Mm_Brie_Kinase_1743,GGGGCTCGAACATAAAACTT,Galk2
Mm_Brie_Kinase_1744,TAAATACTCACGGATACAAG,Galk2
MGLibA_19365,CCTGATAAGGACCCGAATGC,Galnt10
MGLibB_19357,CATGACCGATGCCGAGAGAG,Galnt10
MGLibB_19515,AGTCCAAGCCGCCGTGATGA,Gata6
MGLibB_19517,GAGGTGGTCGCTTGTGTAGA,Gata6
Mm_Brie_Kinase_2085,AAGGCACGAAGACATAGACA,Gck
Mm_Brie_Kinase_2086,CCAGATGTATTCCATCCCCG,Gck
Mm_Brie_Kinase_2087,CCATCCGGTCGTACTCCAGG,Gck
Mm_Brie_Kinase_2088,TTCTGGGGTGGAACGCACGT,Gck
MGLibA_19772,TTGGATCGAGACGCTCTGGT,Gen1
MGLibB_19764,GATGGCTGCCTCACCAACGA,Gen1
Mm_Brie_Kinase_409,CATTTGTTACATCGGTGCAA,Gk2
Mm_Brie_Kinase_410,CGAAATTATAACAACCTCAG,Gk2
Mm_Brie_Kinase_411,CTATCGGCGTGAGTAACCAG,Gk2
Mm_Brie_Kinase_412,GGTCAAGCCAAAAACACATA,Gk2
Mm_Brie_Kinase_2561,AATCCAGGTCAATCTTAAGG,Gk5
Mm_Brie_Kinase_2562,GCGCCGTCTGGTCATAGACG,Gk5
Mm_Brie_Kinase_2563,GCTGGCATTTGAATAATCCG,Gk5
Mm_Brie_Kinase_2564,GGGAGATGTGAAGCTAACCA,Gk5
MGLibA_20086,TCGACCTGCAAACCGTAATC,Gli1
MGLibB_20080,TATGATGGTTGGCAAGTGCC,Gli1
MGLibB_20083,TGTCTCATGTCAATCGGCAA,Gli2
MGLibB_20084,GACCTTCTAATGCAGAGCGG,Gli2
MGLibA_20094,GAGCGGATGTAGTCCATATA,Gli3
MGLibB_20086,TGCGGAATACTATCACCAGA,Gli3
Mm_Brie_Kinase_2565,AGTGATTGCCAGTGGCCCTA,Glyctk
Mm_Brie_Kinase_2566,CTGTGCTCAACACCATGGCA,Glyctk
Mm_Brie_Kinase_2567,GCGGGAAAACCTCTACCTAG,Glyctk
Mm_Brie_Kinase_2568,GGTGTGATCAGCGTACCCAA,Glyctk
Mm_Brie_Kinase_1385,ACGTCCAACTCAAAGAACGC,Gne
Mm_Brie_Kinase_1386,CCTCTTGTTAAACGAGATCA,Gne
Mm_Brie_Kinase_1387,GCTCCACACGATTGTTAGAG,Gne
Mm_Brie_Kinase_1388,TTGCAGCTCAAAGATATATG,Gne
MGLibA_22240,GTTGGTGCTTGCCGTCTTGC,Gng12
MGLibA_22242,GCTCCTCACAGTATGACATC,Gng12
MGLibB_22799,CGCCCTTCGTAGTCATTGTA,Gprc5a
Mm_Mm_GPRC5A_sg4,GACGAAATCCTCATTGCGCCG,Gprc5a
Mm_Brie_Kinase_417,ACTGAATTAAGATGGTCCAT,Grk4
Mm_Brie_Kinase_418,CCAGAAGGGGAGATGGTACG,Grk4
Mm_Brie_Kinase_419,GTGGCTTGGAAGATTTACAG,Grk4
Mm_Brie_Kinase_420,TTGGTGCTAACCATAATGAA,Grk4
Mm_Brie_Kinase_421,AGTTTCACATCTACAATATG,Grk5
Mm_Brie_Kinase_422,ATGAAAACCTTGGGGCGAAG,Grk5
Mm_Brie_Kinase_423,CCTTACCTATGGTCCTTCGG,Grk5
Mm_Brie_Kinase_424,GGACTGAGCCCTGACTACTG,Grk5
Mm_Brie_Kinase_1205,ACAGAGTGAGCGCGCCTGTG,Grk6
Mm_Brie_Kinase_1206,CCAGACCATCAAAGGCCGTG,Grk6
Mm_Brie_Kinase_1207,GAAGAAGATAAAGCGCGAAG,Grk6
Mm_Brie_Kinase_1208,GCTACACGTTCAGTCCTGAC,Grk6
Mm_Brie_Kinase_2293,ACACCCTGTTAACAACGTGA,Gsap
Mm_Brie_Kinase_2294,ACTATCACAACAGCGTCGTG,Gsap
Mm_Brie_Kinase_2295,AGAATAGCAGTCCAGAACCA,Gsap
Mm_Brie_Kinase_2296,CCAGTTAACGTTATGTCCAA,Gsap
Mm_Brie_Kinase_425,AAGGCGCGCTTCAGGTTCGG,Gsg2
Mm_Brie_Kinase_426,ACACACTGTGGTCCGACCCG,Gsg2
Mm_Brie_Kinase_427,CAGCGGCGGAGGCGTCCTCG,Gsg2
Mm_Brie_Kinase_428,GAGGGGTCGAACATTCAGAC,Gsg2
Mm_Brie_Kinase_2841,ACCACAGTGGTAGCCACTGT,Gsk3a
Mm_Brie_Kinase_2842,GGGTCCACAAGCAAATTCTG,Gsk3a
Mm_Brie_Kinase_2843,TACCTTGATGTAGATGATAG,Gsk3a
Mm_Brie_Kinase_2844,TCGGAGTAGTATACCAGGCA,Gsk3a
Mm_Brie_Kinase_1529,ACTGTAACATAGTCCGACTG,Gsk3b
Mm_Brie_Kinase_1530,CGTACCTTGACATAGATCAC,Gsk3b
Mm_Brie_Kinase_1531,CTGTATCAGGATCCAACAAG,Gsk3b
Mm_Brie_Kinase_1532,TATCTGTTCTCGGTACTACA,Gsk3b
MGLibB_23138,TCTCAAGACCAGTCGTGTGA,Gspt1
MGLibB_23140,GGTGGTGCCACCGCTGACTT,Gspt1
Mm_Brie_Kinase_429,AAAGCACGGCAGTGAAAGAA,Gtf2h1
Mm_Brie_Kinase_430,CCATTACAGCCATCCGTTTG,Gtf2h1
Mm_Brie_Kinase_431,CCGACTAAATACAGGATCGA,Gtf2h1
Mm_Brie_Kinase_432,GGAAGATAAGCCATTAGACG,Gtf2h1
Mm_Brie_Kinase_433,GAAGGTGGAATACGTGCACG,Gucy2c
Mm_Brie_Kinase_434,TAGTCTTACCGGCTTCACGC,Gucy2c
Mm_Brie_Kinase_435,TGAAAACCTCTCGGCGACAG,Gucy2c
Mm_Brie_Kinase_436,TTGCCGTCTTCACGCTCACG,Gucy2c
Mm_Brie_Kinase_437,AGGCTATCGTCAGAGTCAGG,Gucy2d
Mm_Brie_Kinase_438,CATGCACAGAACCACAACTG,Gucy2d
Mm_Brie_Kinase_439,CCACGTAAGAGCTCTTGATG,Gucy2d
Mm_Brie_Kinase_440,TCGGATCAGATCCAACAGTA,Gucy2d
Mm_Brie_Kinase_2645,AAGAACGGATCACATGTCCA,Gucy2f
Mm_Brie_Kinase_2646,AGAACAAAATTCTGACACGA,Gucy2f
Mm_Brie_Kinase_2647,TATGCATTCAGCCTTGATTG,Gucy2f
Mm_Brie_Kinase_2648,TCATCTCAGAAGTTCAAAGT,Gucy2f
Mm_Brie_Kinase_441,ACTACAAGGAACCCACGACC,Guk1
Mm_Brie_Kinase_442,CGACATCTAGCACGCAGATG,Guk1
Mm_Brie_Kinase_443,GAACCTGTACGGGACAAGGT,Guk1
Mm_Brie_Kinase_444,TGCAGCGTGATATTGCAGCA,Guk1
MGLibA_23759,ATCAGTTCTGAGCAACTCGT,Havcr2
MGLibA_23760,AGTCTCTGCTGGGTTGACCC,Havcr2
Mm_Havcr2_34,GTTACACTCTATCTACACCT,Havcr2
Mm_Havcr2_35,TTCTCCAAGAACCCTAACCA,Havcr2
Mm_Havcr2_36,CTAAAGGGCGATCTCAACAA,Havcr2
Mm_Havcr2_38,ATGTGACTCTGGATGACCAT,Havcr2
MGLibA_23816,TCACCTCGGAATGTTGTTCT,Hcfc1
MGLibB_23808,CAACGACCTCTATGAACTCC,Hcfc1
Mm_Brie_Kinase_449,ACTGGTGAAGCTACACGCTG,Hck
Mm_Brie_Kinase_450,GTCGTACAGTGCGACCACAA,Hck
Mm_Brie_Kinase_451,GTTCCTCCGAGATGGAAGCA,Hck
Mm_Brie_Kinase_452,TCCATCTGGAGGGATTCTCG,Hck
Mm_Brie_Kinase_457,CTGCAGAACAGAACCGTGGT,Hipk1
Mm_Brie_Kinase_458,GACTCATCGTCACAAATTGG,Hipk1
Mm_Brie_Kinase_459,GTAAAGGGCACCGCATACTG,Hipk1
Mm_Brie_Kinase_460,TTGCAGGTAGGTTGAACACA,Hipk1
Mm_Brie_Kinase_461,ACAGGTCAATGAACTCCCGT,Hipk2
Mm_Brie_Kinase_462,ACTGGGCGAATATACTTGAG,Hipk2
Mm_Brie_Kinase_463,TTAGGTTATGTGGTCCACCG,Hipk2
Mm_Brie_Kinase_464,TTCAGCAATGACACAACCAA,Hipk2
Mm_Brie_Kinase_465,ACACAGCAATCATTACAACT,Hipk3
Mm_Brie_Kinase_466,AGCTGGGGGACAGATAATCA,Hipk3
Mm_Brie_Kinase_467,ATACCATTTACTAAACCTCG,Hipk3
Mm_Brie_Kinase_468,GCTTCATATTAACGAATGGG,Hipk3
Mm_Brie_Kinase_2533,CAGATTGAGACAGTGAATGG,Hipk4
Mm_Brie_Kinase_2534,CTCAAGGAAGCGGATAACGT,Hipk4
Mm_Brie_Kinase_2535,CTCGGCCAGCATATTCAGTG,Hipk4
Mm_Brie_Kinase_2536,GGACACGAAGGGGTGACGCA,Hipk4
Mm_Brie_Kinase_469,CCGACAATCCAAAATAGACG,Hk1
Mm_Brie_Kinase_470,CGTAGCCGCCATTGAAACGT,Hk1
Mm_Brie_Kinase_471,CTCCCGGGATTATAACCCAA,Hk1
Mm_Brie_Kinase_472,GGATCTTTACCAGTAGGACT,Hk1
Mm_Brie_Kinase_473,ATCCGGAGTTGACCTCACAA,Hk2
Mm_Brie_Kinase_474,ATTCCCGAGGACATCATGCG,Hk2
Mm_Brie_Kinase_475,GGAGATGCGTCACATTGACA,Hk2
Mm_Brie_Kinase_476,GGAGTGGCACACACATAAGT,Hk2
Mm_Brie_Kinase_2289,ACAATCAGCCCGACTTCACA,Hk3
Mm_Brie_Kinase_2290,ATTCCTGGATGCATACCCCG,Hk3
Mm_Brie_Kinase_2291,TCCTATCCTCAGACTACCTG,Hk3
Mm_Brie_Kinase_2292,TGTTACCCACCGGTGCCGTG,Hk3
Mm_Brie_Kinase_2329,CAGCGATGCACTGTACGATG,Hkdc1
Mm_Brie_Kinase_2330,CATGAGCAACATCGACCTCG,Hkdc1
Mm_Brie_Kinase_2331,CCCCAAACGCCTACACAAGG,Hkdc1
Mm_Brie_Kinase_2332,TGCCCAATGAAATCACCCGT,Hkdc1
Mm_Hltf_MA24439,GATAGCTTTAGGGTCGAGTT,Hltf
Mm_Hltf_MB24431,GACTGCGAATACTTCCAAAC,Hltf
MGLibA_24545,GGCTTCCTCCTTGCGCCGGT,Hnf1a
MGLibB_24537,CTCACTCTAGGTGTACGGTA,Hnf1a
MGLibA_24550,CACGCGGAGGTCAAGCTACG,Hnf4a
MGLibB_24543,TAAGCCTGCAGTAACGACAC,Hnf4a
Mm_Brie_Kinase_1997,AGAGCGGTGAGTCCCGAAAG,Hspb8
Mm_Brie_Kinase_1998,GGTCTGGCATGGTACCCCGA,Hspb8
Mm_Brie_Kinase_1999,TAGGTTTGGAGTGCCCGCTG,Hspb8
Mm_Brie_Kinase_2000,TGCCAAAGCCATCGTCCAGA,Hspb8
Mm_Brie_Kinase_1309,ACTTCTTGGAAAACGGACGG,Hunk
Mm_Brie_Kinase_1310,CCAAAAACCTGCGTCGAGAG,Hunk
Mm_Brie_Kinase_1311,TGGTTGAATGAGAATTACAC,Hunk
Mm_Brie_Kinase_1312,TTCCAGCACCACAAGCGCGT,Hunk
Mm_Hunk_MA25157,TCAACCTTAGGTAGCTATCA,Hunk
Mm_Hunk_MB_25150,CTGCGCCAGAACTGCTTGCC,Hunk
Mm_Brie_Kinase_477,ACTTACCAGCTCTACAGACA,Hus1
Mm_Brie_Kinase_478,ACTTACGTCACAGTCTGGGA,Hus1
Mm_Brie_Kinase_479,GATTTATTTAGAATTAACGT,Hus1
Mm_Brie_Kinase_480,TTCTCGGAAGAACCTTTATG,Hus1
Mm_Brie_Kinase_1517,AGAATGCATGAACCTTCGGG,Ick
Mm_Brie_Kinase_1518,GGGGCTGGCTTGATGTAAGG,Ick
Mm_Brie_Kinase_1519,TACCGCCCAGATGTCAATGG,Ick
Mm_Brie_Kinase_1520,TAGAGACATCGCCTTTGTAG,Ick
Mm_Brie_Kinase_1933,CCTTAGTAAAATGTCGTGCA,Idnk
Mm_Brie_Kinase_1934,GATGTTACCTGGTCGCTCAG,Idnk
Mm_Brie_Kinase_1935,TGCCGATGATTACCACTCCG,Idnk
Mm_Brie_Kinase_1936,TTCTCTCCACAGATCCACTG,Idnk
Mm_Brie_Kinase_481,AGAACCGAATCATCATAACG,Igf1r
Mm_Brie_Kinase_482,CTATGGTGGAGAGGTAACAG,Igf1r
Mm_Brie_Kinase_483,CTGCTTATTAACATCCGGAG,Igf1r
Mm_Brie_Kinase_484,GGAAAACGACCATATCCGTG,Igf1r
Mm_Brie_Kinase_2429,ACCTTGCAGATGGTTCAGGG,Igfn1
Mm_Brie_Kinase_2430,CCTCTGACTAGACATCATCA,Igfn1
Mm_Brie_Kinase_2431,GAAAAACGCCATCTTTCGGG,Igfn1
Mm_Brie_Kinase_2432,TTCCCTCAAAGAGATTAGTG,Igfn1
Mm_Brie_Kinase_485,ATGTGGCACCCTCGGCAAAG,Ikbkb
Mm_Brie_Kinase_486,CAAGATCCATGTCCAACGTG,Ikbkb
Mm_Brie_Kinase_487,GAAGCCAGTGATGCACTCGA,Ikbkb
Mm_Brie_Kinase_488,TCACACATACCCCGTGACGG,Ikbkb
Mm_Brie_Kinase_1493,ATGATCTCTTTGTTGCGCCG,Ikbke
Mm_Brie_Kinase_1494,CATCGTGAAGCTATTCGCAG,Ikbke
Mm_Brie_Kinase_1495,TCCATCGGGACATCAAACCT,Ikbke
Mm_Brie_Kinase_1496,TGTCCAGCGACACACCTAAG,Ikbke
MGLibA_25670,CAGAACTCCAAGAGTGATCG,Ikzf1
MGLibB_25662,GAAGACAATGGATGTCGATG,Ikzf1
MGLibA_25675,TCTGCAACTACGCATGCCAA,Ikzf3
MGLibB_25667,CTGTAGTCATTCAGAGCGTC,Ikzf3
MGLibA_25891,CCCTGTCGTGATGTCAGCGC,Il3ra
MGLibB_25885,AGCCTTGATGTCAACACCGC,Il3ra
Mm_Brie_Kinase_493,CCTCGGAGAAGCTCTCTAAG,Ilk
Mm_Brie_Kinase_494,CTTCCTGTTAGATTTCGTTG,Ilk
Mm_Brie_Kinase_495,GATTAATGTGATGAATCGTG,Ilk
Mm_Brie_Kinase_496,TCAGTGTCCCACCTGAGCCG,Ilk
MGLibA_26055,CTTCGCCATATCAAGTCGCA,Ino80d
MGLibB_26046,CAGGTCAGACGACGACGACA,Ino80d
Mm_Brie_Kinase_497,CACACTGCACCTCTCATCTG,Insr
Mm_Brie_Kinase_498,CGAGGATTACCTGCACAACG,Insr
Mm_Brie_Kinase_499,GTGATACCAGAGCATAGGAG,Insr
Mm_Brie_Kinase_500,TATAGCCAGACGGGCACTCG,Insr
Mm_Brie_Kinase_1141,AAGAACCTCAAACTAATCCG,Insrr
Mm_Brie_Kinase_1142,ACGGCAGCCCGACGTCCCGT,Insrr
Mm_Brie_Kinase_1143,CAGAATGCCACAGAACACGT,Insrr
Mm_Brie_Kinase_1144,CGGGAGCGAGCGATATTGAG,Insrr
MGLibA_26143,GCAAGATACCTGCCGTACTC,Ints3
MGLibA_26145,TGGCCTCACCTGAGTACGGC,Ints3
Mm_Brie_Kinase_1353,CAGATGCTAGACAGCAATAG,Ip6k1
Mm_Brie_Kinase_1354,GAAGTGTGAGCAGAGCACGT,Ip6k1
Mm_Brie_Kinase_1355,TGGACTTGAAGATGGGTACC,Ip6k1
Mm_Brie_Kinase_1356,TTCACTCTCCACATAAGGAT,Ip6k1
Mm_Brie_Kinase_1949,AATAGCATATCCATTAAAAG,Ip6k2
Mm_Brie_Kinase_1950,CTGATGCTCCCTCGGAACCA,Ip6k2
Mm_Brie_Kinase_1951,GACACAAGGTACCTCATAGC,Ip6k2
Mm_Brie_Kinase_1952,GTCATCGGTGTTCGAGTGTG,Ip6k2
Mm_Brie_Kinase_2697,CCTGGTTGCCAACCCACTGA,Ip6k3
Mm_Brie_Kinase_2698,CGTCATACTGCAGCACACTC,Ip6k3
Mm_Brie_Kinase_2699,GAAGTGCGCACAGAGCACCT,Ip6k3
Mm_Brie_Kinase_2700,GGGAGCACAGACGAGTCAGG,Ip6k3
Mm_Brie_Kinase_1721,AGACGCCGTAGTATTTGGGC,Ipmk
Mm_Brie_Kinase_1722,ATCTTCACGTCCATTATACA,Ipmk
Mm_Brie_Kinase_1723,CAAACGATAGAACTTTGGCG,Ipmk
Mm_Brie_Kinase_1724,CTCTACCTTCTGAATACTGG,Ipmk
Mm_Brie_Kinase_1929,AGAGAACTATGTTCATTGTG,Ippk
Mm_Brie_Kinase_1930,ATCACAGCCTTCGTGCAGTG,Ippk
Mm_Brie_Kinase_1931,GTCCCCTCGACCTCTACTCA,Ippk
Mm_Brie_Kinase_1932,TCTCTACACACAGAATCGGC,Ippk
Mm_Brie_Kinase_489,ACAGAAGGGCCAGCAAAACG,Irak1
Mm_Brie_Kinase_490,CCCACCGAACTGGCACCAGT,Irak1
Mm_Brie_Kinase_491,GGTGCGTGAGGATGTGAACG,Irak1
Mm_Brie_Kinase_492,TGGGCAAGAAGCCATAAACA,Irak1
Mm_Brie_Kinase_2161,AGACCAAATATACCGTCATG,Irak2
Mm_Brie_Kinase_2162,CCAGGGTCAAAGGAACGGTG,Irak2
Mm_Brie_Kinase_2163,CCTGTGTCTAGAAGGGAACG,Irak2
Mm_Brie_Kinase_2164,GCAGAGGTAGGACGTTCGCG,Irak2
Mm_Brie_Kinase_1845,ACGCATGCTTCACCTCAGGT,Irak3
Mm_Brie_Kinase_1846,ATTGAAAAGTACGTAAACCA,Irak3
Mm_Brie_Kinase_1847,TCGAACGTGCCAGGAAAGCG,Irak3
Mm_Brie_Kinase_1848,TCTACCATAAATATGACCGG,Irak3
Mm_Brie_Kinase_2653,CAAGGTGCAAGGTTGCTCAG,Irak4
Mm_Brie_Kinase_2654,CTGTGTGAACAACACCATCG,Irak4
Mm_Brie_Kinase_2655,GTAGCTATCAAAAAGCCGTC,Irak4
Mm_Brie_Kinase_2656,TGTAAGCATACACTAAGCAC,Irak4
MGLibA_26465,GAGTACGCACCTTGCCGCTC,Itga5
MGLibB_26456,GGAGCAACAGTTCGGGCCCA,Itga5
MGLibA_26503,AATGTCACCAATCGCAGCAA,Itgb1
MGLibA_26504,GTGCTTAGTCTTACTGACAG,Itgb1
Mm_Brie_Kinase_501,CAGCCCCAAGCGCTACTACG,Itk
Mm_Brie_Kinase_502,GTAAGCCTTCTCATACCCCG,Itk
Mm_Brie_Kinase_503,TCAGGAACCTGAAGAAACCC,Itk
Mm_Brie_Kinase_504,TTGCTCCAGACTGTGAGAGT,Itk
Mm_Brie_Kinase_2357,CGAACTTATCCGAAAGATCG,Itpk1
Mm_Brie_Kinase_2358,GGTGGGCGAGTCCTACACAG,Itpk1
Mm_Brie_Kinase_2359,GTTCGAACGGCCAAGCGATG,Itpk1
Mm_Brie_Kinase_2360,TCATGGAACCAACTCTCATG,Itpk1
Mm_Brie_Kinase_2477,AGTGAGCTGAGGGATCACCG,Itpka
Mm_Brie_Kinase_2478,CATCCCGCTCGACTATGCCA,Itpka
Mm_Brie_Kinase_2479,CATGACAGGCAGATTGACCA,Itpka
Mm_Brie_Kinase_2480,CCTGATCCTGAAACGCAGCT,Itpka
Mm_Brie_Kinase_2733,ACTTCCGTGAGAATGGAAAG,Itpkb
Mm_Brie_Kinase_2734,CAGGCAGTCTAGACCATCTG,Itpkb
Mm_Brie_Kinase_2735,GAACGAGCCCTACCCAAACG,Itpkb
Mm_Brie_Kinase_2736,GATCTGGACACGTGACACGG,Itpkb
Mm_Brie_Kinase_2529,ATCAGTGCCAGGTTGAGTCA,Itpkc
Mm_Brie_Kinase_2530,CGGAGGTACCAGCGATCCTG,Itpkc
Mm_Brie_Kinase_2531,GATAACCTTAGGACCCACCA,Itpkc
Mm_Brie_Kinase_2532,TCTGGGGTGATGATAAGGCG,Itpkc
MGLibA_26643,CTCGGATCTGATACTCGAAG,Jag1
MGLibB_26634,CTTACGAATAGTGTCATTAC,Jag1
Mm_Brie_Kinase_505,AAACATATAGTGTACCTCTA,Jak1
Mm_Brie_Kinase_506,CGATGCCATTCGAATGACAG,Jak1
Mm_Brie_Kinase_507,TCCGAACCGAATCATCACTG,Jak1
Mm_Brie_Kinase_508,TGAATAAATCCATCAGACAG,Jak1
Mm_Brie_Kinase_509,AAGTCCTAGATAAAGCACAT,Jak2
Mm_Brie_Kinase_510,ACAGATACGGAGTGTCCCGT,Jak2
Mm_Brie_Kinase_511,CGGGTATTACAGACTAACTG,Jak2
Mm_Brie_Kinase_512,TCTTCAGGAGAGAATACCAT,Jak2
Mm_Brie_Kinase_513,AGAAAAGTCCAATTTGATCG,Jak3
Mm_Brie_Kinase_514,CACCACCGAGACCTTCCGTG,Jak3
Mm_Brie_Kinase_515,CAGACATCGGAACTGCATGG,Jak3
Mm_Brie_Kinase_516,GGGCTTTGGAGCCACCACGT,Jak3
Mm_Brie_Kinase_2833,ACAGAATACATACACCAATG,Kalrn
Mm_Brie_Kinase_2834,CTCCACCGGAGAGACCACGG,Kalrn
Mm_Brie_Kinase_2835,GACAGAGAAGGACTACGTCA,Kalrn
Mm_Brie_Kinase_2836,TCCTTATTGAGGATGCCGGG,Kalrn
MGLibA_27227,TACAGGATGTTAACAGTCTT,Kdm3a
MGLibB_27219,AACTCTTCAAGTCAACTGTG,Kdm3a
Mm_mmKDM6A_sg1,GGCCACGTATTACTGTAACA,Kdm6a
Mm_mmKDM6A_sg2,GTGTGCTGTACAATTGGACCA,Kdm6a
MGLibA_27261,CCGGAGCTACTGCCATGAGA,Kdm6b
MGLibB_27252,GGTTCAGCAGATCTCTTCAC,Kdm6b
Mm_Brie_Kinase_517,ATACGTTTGAGAACCTCACG,Kdr
Mm_Brie_Kinase_518,CATAGCTGATCATGTAACTG,Kdr
Mm_Brie_Kinase_519,TTACCCGCTTAACGGTCCGT,Kdr
Mm_Brie_Kinase_520,TTGTAAAGAATGGAGACACG,Kdr
Mm_Brie_Kinase_521,AACTGGAAGAGCTCCTCACG,Khk
Mm_Brie_Kinase_522,AAGAGCCCATGAAGGCACAG,Khk
Mm_Brie_Kinase_523,TCCGATGCATTCCGGCCCTG,Khk
Mm_Brie_Kinase_524,TGTGGTGGACAAATACCCAG,Khk
MGLibA_27364,GTCGACTGTGTCCTTCTAAG,Kif20b
MGLibB_27358,CAGAGCTCTTCTCACTTAAG,Kif20b
Mm_Brie_Kinase_529,AAGCACAATAGCTGGCACCG,Kit
Mm_Brie_Kinase_530,ACACGTAAATAGAACTCGTG,Kit
Mm_Brie_Kinase_531,AGATTTGGTTGTTGAATACG,Kit
Mm_Brie_Kinase_532,TGGTTGCAGCTGGCGCGATG,Kit
MGLibB_27597,TGGCATTGTAAGACACACCG,Klhl22
MGLibB_27598,TGGAACCAGCGATTGTGCCT,Klhl22
MGLB_27870,TTCCAAGGTAAGGTAAGTCC,Kmt2c
Mm_Kmt2cMGLA_27878,CAAGCCTTATTTGATTCCAC,KMT2C
MGLibB_27872,CAGAGAGCACAACGCCGTGC,Kmt2d
MGLibB_27873,CACATCATTGGTGTGCAGCG,Kmt2d
MGLibA_28277,GCTTGGCGTGCCGTCGTAGC,Ksr1
MGLibB_28268,CCAGGCCAGTCACCTTCCGA,Ksr1
Mm_Brie_Kinase_533,AGGGCCGACTTACTTCATCG,Ksr1
Mm_Brie_Kinase_534,AGGGGATACAGGAGTCCGAG,Ksr1
Mm_Brie_Kinase_535,ATGCCATAACAAGTGCACAA,Ksr1
Mm_Brie_Kinase_536,GGGGAGCACAAAATGGACTC,Ksr1
MGLibA_28281,TGCGGACTACGTGCCGCTGC,Ksr2
Mm_Brie_Kinase_2769,CACCTGGCACGCCACCCATG,Ksr2
Mm_Brie_Kinase_2770,CCGGATCGTGGATGTCCGAA,Ksr2
Mm_Brie_Kinase_2771,CTCCTCGGTGGATAATCAGG,Ksr2
Mm_Brie_Kinase_2772,GACCCCTGTGTACACCCAAG,Ksr2
MGLibA_28374,GCTCAGCACCGTGTAGCGAC,Lag3
MGLibB_28363,GATGACCGCCAACGTGACAG,Lag3
Mm_Lag3_39,GATCCTAACTTTCTACGAAG,Lag3
Mm_Lag3_40,TCAGCAGCGTACACTGTCAG,Lag3
Mm_Lag3_41,TCGCCTAGACAACCCGCACC,Lag3
Mm_Lag3_42,GTTTCAGCTAAAAAATGACG,Lag3
Mm_Lag3_43,TGTCCGGCCCCACCTACTCG,Lag3
Mm_Brie_Kinase_1533,ACGGAATATACAGACCTGGT,Lamtor3
Mm_Brie_Kinase_1534,ATTGTTGTGTCAGATAGAGA,Lamtor3
Mm_Brie_Kinase_1535,GTCTGTTGCGAGGGCAAACG,Lamtor3
Mm_Brie_Kinase_1536,TCCTGTACAAAAAGTTGCCA,Lamtor3
MGLibA_28506,GCTCCACCATCATTCGCCAA,Lats1
MGLibB_28495,GGTGGTGGACCTTGATAGCT,Lats1
Mm_Brie_Kinase_537,AGATGATAGTGAGAAGAGTG,Lats1
Mm_Brie_Kinase_538,CAGACATCTGCTCTCGACGA,Lats1
Mm_Brie_Kinase_539,CCTGCGCAGTCATCCCCAAG,Lats1
Mm_Brie_Kinase_540,GGAGTAACACTCCTAACTTG,Lats1
MGLibA_28509,GCGATTGCAAGAGATTCGAG,Lats2
MGLibB_28500,GACGGCTGGCTCCGTGCTTC,Lats2
Mm_Brie_Kinase_1377,ATAAGGTCCAAACTTCGGGG,Lats2
Mm_Brie_Kinase_1378,ATTCTTGCGGACAGGCACCG,Lats2
Mm_Brie_Kinase_1379,GAGCTTTCGCCAGTAAACGT,Lats2
Mm_Brie_Kinase_1380,GCTGGGTGGTGCAAACTACG,Lats2
Mm_Brie_Kinase_541,AAGATCCGTAACCTAGACAA,Lck
Mm_Brie_Kinase_542,CCGGGAAAGCGAAAGCACTG,Lck
Mm_Brie_Kinase_543,GCTTTATGCAGTGGTCACCC,Lck
Mm_Brie_Kinase_544,GTACTACAACGGACACACGA,Lck
MGLibA_28811,TTCTGGCTTAGATCATGGCG,Lgals3
MGLibB_28801,TAGCTTAACGATGCCTTAGC,Lgals3
MGLibA_28807,AGCTACTCCAATCCGACAAT,Lgals3bp
MGLibB_28800,GCAGGCGTGGTCTGCTCCAA,Lgals3bp
Mm_Brie_Kinase_545,CAGTGGGAAGTGCCACAACG,Limk2
Mm_Brie_Kinase_546,CTGACCGAGTACATCGAGGG,Limk2
Mm_Brie_Kinase_547,GCTACCACCGAGTGTAGACG,Limk2
Mm_Brie_Kinase_548,TACTCGCAGAGTACGGACAG,Limk2
MGLibA_29122,TTGATCTTCTTAACGACGCC,Lmo7
MGLibB_29115,ACAGGCAAGAAGAGACTGAC,Lmo7
Mm_Brie_Kinase_2513,AATGAGCAAGAACACGTGCG,Lmtk2
Mm_Brie_Kinase_2514,AGGCTTTCTGATAAGCACAG,Lmtk2
Mm_Brie_Kinase_2515,CCAGTGAGCTGACACTAAGA,Lmtk2
Mm_Brie_Kinase_2516,TTGTCACAGGGAGACACGCG,Lmtk2
Mm_Brie_Kinase_2817,ACTGCAAAATGTCATACCTG,Lmtk3
Mm_Brie_Kinase_2818,AGTGTCCGAAGGTCTCGAGG,Lmtk3
Mm_Brie_Kinase_2819,GGATTGGATGGATTGGTATG,Lmtk3
Mm_Brie_Kinase_2820,TGTGACAAAGAACCTCCTAG,Lmtk3
MGLibB_29177,AGCCCTTACCTCTGGCTTGT,Loxl2
MGLibB_29178,CCTGCAGAACCTTTGCCTCG,Loxl2
Mm_Brie_Kinase_1865,ATCACGAAGAACCAGTACTC,Lrguk
Mm_Brie_Kinase_1866,GCTCACACAAGACAAATCTG,Lrguk
Mm_Brie_Kinase_1867,GGCACCACCAAGATATATCG,Lrguk
Mm_Brie_Kinase_1868,GTTGCCAGCCAGACTAAGGT,Lrguk
Mm_Brie_Kinase_1821,AGCTGATAGACTACTGTCGG,Lrpprc
Mm_Brie_Kinase_1822,CCGAACTGAGTCTCGCCGAG,Lrpprc
Mm_Brie_Kinase_1823,GAAAGACCTTCCGATCACAG,Lrpprc
Mm_Brie_Kinase_1824,GAATAGCCGAAGCATCTAAG,Lrpprc
MGLibA_29407,GCTTCCGTAATTTGACTAGC,Lrrc1
MGLibB_29399,CACGTTAAGTTCTGTAGTTC,Lrrc1
Mm_Brie_Kinase_2537,AATCGAAGCTAAGTTCCGAG,Lrrk1
Mm_Brie_Kinase_2538,TAGTAGTTCACGTACTACTT,Lrrk1
Mm_Brie_Kinase_2539,TCAACTCCCTGATTGACCAG,Lrrk1
Mm_Brie_Kinase_2540,TCTTTAACATCAAGGGCTCG,Lrrk1
Mm_Brie_Kinase_1625,AAGGAACTCCTAAATAAGCG,Lrrk2
Mm_Brie_Kinase_1626,ATTGGCTGAATATCTGTGCA,Lrrk2
Mm_Brie_Kinase_1627,GCATCTAGGTTGGTGATACG,Lrrk2
Mm_Brie_Kinase_1628,TTAGTGAGAACCCACACGTG,Lrrk2
Mm_Brie_Kinase_549,ACACCGGCTCCCCGCGACGG,Ltk
Mm_Brie_Kinase_550,AGAACATTGTACGCTGTGTG,Ltk
Mm_Brie_Kinase_551,CACACAAACACAGTGCGATG,Ltk
Mm_Brie_Kinase_552,GGACTCAGGCCGTCCCCGAG,Ltk
Mm_Brie_Kinase_553,AGAGATTATGACCCTATGCA,Lyn
Mm_Brie_Kinase_554,AGCGACAGCTTCTGGCACCA,Lyn
Mm_Brie_Kinase_555,CCAACTTAATGGACTCCCGG,Lyn
Mm_Brie_Kinase_556,GGAACAAGGTGACATTGTGG,Lyn
Mm_Macf1MLA_29967,TCAGGTTGTGTCCATCCCGA,Macf1
Mm_Macf1MLB_29956,GCAGAATGTGCAGATCGCCC,Macf1
Mm_Brie_Kinase_445,ACTCCCAGCACGTCATAGCG,Magi1
Mm_Brie_Kinase_446,ATGTGTGTGTCCCAAAACAC,Magi1
Mm_Brie_Kinase_447,CCTGACGCACAATCAAGTCG,Magi1
Mm_Brie_Kinase_448,TGGGAAATCACACCAGCTCG,Magi1
Mm_mMagi1A30083,GCGAGGATGCTACTATTCAC,Magi1
Mm_mMagi1B30075,GAAATGAACAGTAGCTTTAC,Magi1
Mm_Brie_Kinase_2045,AAATGATATTGGATAGCCAG,Magi3
Mm_Brie_Kinase_2046,CATCAGGAAGTGGATAACCA,Magi3
Mm_Brie_Kinase_2047,CCTGATCTGATTATGCTGGG,Magi3
Mm_Brie_Kinase_2048,GAAATGGCCTACACTGACAC,Magi3
Mm_Brie_Kinase_557,AAACACCCATATTTCCAAGT,Mak
Mm_Brie_Kinase_558,AGGCTTAGGATCCCGTTCAG,Mak
Mm_Brie_Kinase_559,GACACATAGTCAGTATATGG,Mak
Mm_Brie_Kinase_560,TATTTCTGATGACTGACTCA,Mak
MGLibA_30137,CATTGTTGAAGTGACGTTGT,Maml2
MGLibB_30128,CCATCATCTGCTGATTCAAC,Maml2
Mm_Brie_Kinase_1209,CATTCTAGTGAACTCACGTG,Map2k1
Mm_Brie_Kinase_1210,GCTTCTCCCGAAGATAGGTC,Map2k1
Mm_Brie_Kinase_1211,GGGCACGAGATCCTACATGT,Map2k1
Mm_Brie_Kinase_1212,TGCAACTCCCCGTACATCGT,Map2k1
Mm_Brie_Kinase_1213,CATCCTGGTGAACTCTCGCG,Map2k2
Mm_Brie_Kinase_1214,CTTACCCAGAAGGCTAAGGT,Map2k2
Mm_Brie_Kinase_1215,CTTGGGGAAGGTCAGCATTG,Map2k2
Mm_Brie_Kinase_1216,GTGCAACTCGCCCTACATCG,Map2k2
Mm_Brie_Kinase_1217,AAAGTGCGGCATGCTCAGAG,Map2k3
Mm_Brie_Kinase_1218,CACAGGTGGCTTGGACACGC,Map2k3
Mm_Brie_Kinase_1219,CCTAGACATCAACATGCGCA,Map2k3
Mm_Brie_Kinase_1220,CTTCCGGTAGAACTTATCCA,Map2k3
MGLibB_30220,TGTGTTAGATGACGTTATTC,Map2k4
Mm_Brie_Kinase_1221,AAATGGTCCACAAACCAAGT,Map2k4
Mm_Brie_Kinase_1222,AACTTGAAAATTATTCACAG,Map2k4
Mm_Brie_Kinase_1223,TGGATTTGGATGTAGTAATG,Map2k4
Mm_Brie_Kinase_1224,TTTGTAAAACTTATCGAACG,Map2k4
Mm_Map2k4_MA30230,AACCGTGCTGTCGATTTGAC,MAP2K4
MGLibA_30233,ACGGAACATACATGGCCTGA,Map2k5
MGLibB_30223,CCGCTGCAGATATTTCCAAG,Map2k5
Mm_Brie_Kinase_1145,GAGCACATCATGTCCCAAGT,Map2k5
Mm_Brie_Kinase_1146,GATTCCAAATAGTGGCGCGG,Map2k5
Mm_Brie_Kinase_1147,TACTTGCTGTTCCATTACTG,Map2k5
Mm_Brie_Kinase_1148,TTCACTTATAGGTGAATACA,Map2k5
Mm_Brie_Kinase_1225,AATGTGCTCATTAACACACT,Map2k6
Mm_Brie_Kinase_1226,CTACGGTGCACTCTTCCGGG,Map2k6
Mm_Brie_Kinase_1227,GCCTTGGAGTCTAAATCCCG,Map2k6
Mm_Brie_Kinase_1228,GCTGGGACGAGGTGCGTACG,Map2k6
Mm_Brie_Kinase_1229,ACAGGGTACCTGACTATCGG,Map2k7
Mm_Brie_Kinase_1230,ACTTGGATATCAGCCCACAG,Map2k7
Mm_Brie_Kinase_1231,GCGGTGTGAACAAGGTTGAT,Map2k7
Mm_Brie_Kinase_1232,TGGAGGGTTTGACATCGCGA,Map2k7
Mm_Brie_Kinase_1233,ATAGTGTTGGACACTACCTG,Map3k1
Mm_Brie_Kinase_1234,CTCCACTTAGATCTACAAAG,Map3k1
Mm_Brie_Kinase_1235,TAGTGTCTACAACTGGCCGG,Map3k1
Mm_Brie_Kinase_1236,TCTTTCCCACGACGTTAGTG,Map3k1
Mm_Brie_Kinase_1237,AGCTGAGAGTGTTCGACAGG,Map3k11
Mm_Brie_Kinase_1238,GATGGCTCGGAATCTAGGGA,Map3k11
Mm_Brie_Kinase_1239,GCGGAGCAAACTCCGAGCAA,Map3k11
Mm_Brie_Kinase_1240,TCCAACTATGTATCTCGGGG,Map3k11
Mm_Brie_Kinase_1241,ACATCAGGGAGCACTATGAA,Map3k12
Mm_Brie_Kinase_1242,ACTAGATGCAGCCCTAAGTG,Map3k12
Mm_Brie_Kinase_1243,CTAAAGTCACACCCTTCTCG,Map3k12
Mm_Brie_Kinase_1244,TCTCGAAGTACACATTGGGT,Map3k12
Mm_Brie_Kinase_1801,AGTGTTGACCAGTGTAAGCG,Map3k13
Mm_Brie_Kinase_1802,CTGAAAGAAGGTCGGTTGCG,Map3k13
Mm_Brie_Kinase_1803,GGTCACGGTGTATAATCTTG,Map3k13
Mm_Brie_Kinase_1804,TTCCCAATGATATTCCACAC,Map3k13
Mm_Brie_Kinase_1429,CCCCGAAACTGAGGACAACG,Map3k14
Mm_Brie_Kinase_1430,CGTGGTTTAGACATTGCAAG,Map3k14
Mm_Brie_Kinase_1431,GCAAAGCCCGAAAAAAACGT,Map3k14
Mm_Brie_Kinase_1432,TGGGCCAGTTGGCTTAGATG,Map3k14
Mm_Brie_Kinase_2693,CCATTACAGAACATTCACCC,Map3k15
Mm_Brie_Kinase_2694,CTAGTGAACCTGTCGACCAG,Map3k15
Mm_Brie_Kinase_2695,GTATGACCATGATGCGAATG,Map3k15
Mm_Brie_Kinase_2696,TCATACCTGGATATCACGGT,Map3k15
Mm_Brie_Kinase_1129,ATGGAGCCGTACGTATCTCA,Map3k19
Mm_Brie_Kinase_1130,GGGAATGCGATGTGAGTAAG,Map3k19
Mm_Brie_Kinase_1131,GGGGTGAAAACTGGCCACGA,Map3k19
Mm_Brie_Kinase_1132,GGGTACAGTTAGAACCCCTG,Map3k19
Mm_Brie_Kinase_1245,CACTCCTTAAGCACTAGTAG,Map3k2
Mm_Brie_Kinase_1246,CCTGGTGATGATAGGAAACG,Map3k2
Mm_Brie_Kinase_1247,GGAACTTCTATCCCTATTAG,Map3k2
Mm_Brie_Kinase_1248,TAGATCCATAGACTGCCCAA,Map3k2
Mm_Brie_Kinase_1249,ACAGACACATGGTAGCGCCT,Map3k3
Mm_Brie_Kinase_1250,CATCTTCGTATCTCACAGGC,Map3k3
Mm_Brie_Kinase_1251,GCACTCCGTAGGCGCCCACG,Map3k3
Mm_Brie_Kinase_1252,TATACGAGCATCAACAGCGA,Map3k3
Mm_Brie_Kinase_1253,ACATAATCCGAGCCCCACAT,Map3k4
Mm_Brie_Kinase_1254,ATAACCCATTATATCCGTGG,Map3k4
Mm_Brie_Kinase_1255,GCTCGCCTTTCAAGTTCGAT,Map3k4
Mm_Brie_Kinase_1256,GGGGAGGGGATTTCAAACAC,Map3k4
Mm_Brie_Kinase_1257,ATAATCGATAAAGGACCACG,Map3k5
Mm_Brie_Kinase_1258,ATGCGTAATGAAACTTCACG,Map3k5
Mm_Brie_Kinase_1259,CTGAACGAAACGGTCCACGA,Map3k5
Mm_Brie_Kinase_1260,GGGCGGCCGGCGTACCACCG,Map3k5
Mm_Brie_Kinase_1425,ATGATGGCCGAGTAGTCCTG,Map3k6
Mm_Brie_Kinase_1426,GCCCCGGAAATCATCGACCA,Map3k6
Mm_Brie_Kinase_1427,GCTGGACTCCTTCTACAACG,Map3k6
Mm_Brie_Kinase_1428,TGGCCGAGACAGGCACACGA,Map3k6
Mm_Brie_Kinase_1261,AAACCCTTCGATGAGATCGG,Map3k7
Mm_Brie_Kinase_1262,GATCGACTACAAGGAGATCG,Map3k7
Mm_Brie_Kinase_1263,GCCCAAAGCGCTGATTCACA,Map3k7
Mm_Brie_Kinase_1264,GGGACTTACTGGATTCAGGC,Map3k7
Mm_Brie_Kinase_1265,ATCTGTCAGATATGGGACCG,Map3k8
Mm_Brie_Kinase_1266,GCCCAGAGGTGATCCTATGT,Map3k8
Mm_Brie_Kinase_1267,GGACGTCGACCACAAGAATG,Map3k8
Mm_Brie_Kinase_1268,TCTCTTTATGGAAGCCGGCG,Map3k8
Mm_Brie_Kinase_2777,CATGAACTCCATCACTAGAG,Map3k9
Mm_Brie_Kinase_2778,CTGCTTGTATCCATCTACCA,Map3k9
Mm_Brie_Kinase_2779,GGAGATGTTTGACCAACTCA,Map3k9
Mm_Brie_Kinase_2780,GGGCCGTGCAGATCGCCAGA,Map3k9
Mm_Brie_Kinase_1269,ACTGAACCGGAATGATCAGG,Map4k1
Mm_Brie_Kinase_1270,AGGTAGATCTGATCCGCCGA,Map4k1
Mm_Brie_Kinase_1271,CCTCCCCGCAGTCGTTGATG,Map4k1
Mm_Brie_Kinase_1272,CGATGGGCAATTGAGCCCAG,Map4k1
Mm_Brie_Kinase_1273,GCCACCCTTGCGTTCCACAG,Map4k2
Mm_Brie_Kinase_1274,GGTTCCGATGGCATCATCCG,Map4k2
Mm_Brie_Kinase_1275,GTCATGCGCCCAGATATGTG,Map4k2
Mm_Brie_Kinase_1276,TTCAGAGTAGCCCAGGCGGT,Map4k2
Mm_Brie_Kinase_2397,AAAGTGATAAAATTGGAACC,Map4k3
Mm_Brie_Kinase_2398,AGGTGGTCTAGGTGGAACGT,Map4k3
Mm_Brie_Kinase_2399,CTATGTGGTACGGCAACAAG,Map4k3
Mm_Brie_Kinase_2400,CTGCAACTAGAGTACGGACA,Map4k3
Mm_Brie_Kinase_1325,AATGAAAGCACCATAGTACG,Map4k4
Mm_Brie_Kinase_1326,GGAAAGGCGGCGTAAAGAAG,Map4k4
Mm_Brie_Kinase_1327,GGAATGGGATCTCGAGACAG,Map4k4
Mm_Brie_Kinase_1328,TCATCTCCGAACCTGAGCAA,Map4k4
Mm_Brie_Kinase_2825,CAACCATGCTCCCTACAGTG,Map4k5
Mm_Brie_Kinase_2826,CTGATCAGTGAAAATACAGA,Map4k5
Mm_Brie_Kinase_2827,TCACTTCAAGATATCTATCA,Map4k5
Mm_Brie_Kinase_2828,TGCAGTAAAGATCATCAAGT,Map4k5
MGLibA_30357,GGTGCAGAACGTTAGCTGAA,Mapk1
MGLibB_30347,GAACACCACTTGTGATCTCA,Mapk1
Mm_Brie_Kinase_1277,GCTGACCTTGAGATCACAAG,Mapk1
Mm_Brie_Kinase_1278,GTCACACAGATATATAGTAC,Mapk1
Mm_Brie_Kinase_1279,TGGAGCTCTGTACCAACGTG,Mapk1
Mm_Brie_Kinase_1280,TTCTCCGATGTACGAGAGGT,Mapk1
Mm_Brie_Kinase_1281,ACAGGGATTCGATAAACACG,Mapk10
Mm_Brie_Kinase_1282,GAACCAAACTCACGCCAAGA,Mapk10
Mm_Brie_Kinase_1283,GCAAGTAAGACATCCGCTCG,Mapk10
Mm_Brie_Kinase_1284,GTTCTGGTAGCGCTTAAGAA,Mapk10
Mm_Brie_Kinase_885,GCAGCTCGGCCTACGACGCG,Mapk11
Mm_Brie_Kinase_886,TCCAATCGCTGATCCACGCG,Mapk11
Mm_Brie_Kinase_887,TCTGCAGTATATCCACTCGG,Mapk11
Mm_Brie_Kinase_888,TGGCGCCCGGTACCACCGTG,Mapk11
Mm_Brie_Kinase_1361,CAGGATATGTGGTAACCCGG,Mapk12
Mm_Brie_Kinase_1362,GGTGACCAAAACGGCCTGGG,Mapk12
Mm_Brie_Kinase_1363,TCATGGCGGAGATGATTACT,Mapk12
Mm_Brie_Kinase_1364,TTTCCCCCAGTATATCCATG,Mapk12
Mm_Brie_Kinase_1285,CAGACCTACAGAAGATCATG,Mapk13
Mm_Brie_Kinase_1286,GATGCTCAAAGGTCTAAAGG,Mapk13
Mm_Brie_Kinase_1287,GCGGGGCCTATGGAGCGGTG,Mapk13
Mm_Brie_Kinase_1288,GCTCCGAAGGGAAGACGCAG,Mapk13
Mm_Brie_Kinase_1289,CAGGCTACGTGGCTACCAGG,Mapk14
Mm_Brie_Kinase_1290,TACAAAGACGGGGCATCGTG,Mapk14
Mm_Brie_Kinase_1291,TGGATGTGTTCACACCCGCA,Mapk14
Mm_Brie_Kinase_1292,TTCGGCTGACATAATTCACA,Mapk14
Mm_Brie_Kinase_2765,CAAACGCCAAGAGTCGCTTG,Mapk15
Mm_Brie_Kinase_2766,CCACCCCAGGGGTATACCTG,Mapk15
Mm_Brie_Kinase_2767,GGGCACGGGAGTCCGACGTG,Mapk15
Mm_Brie_Kinase_2768,TACTGAAGGACATCCACAAG,Mapk15
MGLibB_30351,TGGCTGAGATGCTCTCCAAC,Mapk3
Mm_Brie_Kinase_1293,ACTGCAGCTGCGTGTAGCGT,Mapk3
Mm_Brie_Kinase_1294,CCACGTGCGCAAGACCAGAG,Mapk3
Mm_Brie_Kinase_1295,GACCCTGAGCACGACCACAC,Mapk3
Mm_Brie_Kinase_1296,GTATATACTTGAGGCCCCGG,Mapk3
Mm_Brie_Kinase_2409,ACGAGGTGCTGGGACCCAAG,Mapk4
Mm_Brie_Kinase_2410,CAACATTACTCACACAAGGT,Mapk4
Mm_Brie_Kinase_2411,GAGCCCGTACTCGTGCCCCG,Mapk4
Mm_Brie_Kinase_2412,GATACATGAACAGCTTGGCG,Mapk4
Mm_Brie_Kinase_1381,AGCCAGTTAACAGACGATGT,Mapk6
Mm_Brie_Kinase_1382,CAGCTGATACATGAAAAGCC,Mapk6
Mm_Brie_Kinase_1383,GATCGCAGTACTTGTTCTCG,Mapk6
Mm_Brie_Kinase_1384,GCTCCGAGAACTGACAATCG,Mapk6
Mm_Brie_Kinase_1149,AGGCTGCAGAGTCAGATCAA,Mapk7
Mm_Brie_Kinase_1150,GGTGTAGGTCGCTCTCCATG,Mapk7
Mm_Brie_Kinase_1151,TTCCCTGCACGAGTATACGC,Mapk7
Mm_Brie_Kinase_1152,TTGAGGACTTCCATGCACGA,Mapk7
Mm_Brie_Kinase_1297,GAATAATTCCAGCAGAGTGA,Mapk8
Mm_Brie_Kinase_1298,GGGTCTGATTCTGAAATGGC,Mapk8
Mm_Brie_Kinase_1299,TCGCTACTACAGAGCACCAG,Mapk8
Mm_Brie_Kinase_1300,TGATAATAGATATTGATCAG,Mapk8
Mm_Brie_Kinase_1301,ATAGTATCGAGTTACCACAT,Mapk9
Mm_Brie_Kinase_1302,GAAAACAGACCAAAGTACCC,Mapk9
Mm_Brie_Kinase_1303,GAAGGTAGGACATTCTCTCA,Mapk9
Mm_Brie_Kinase_1304,TACCAGCAACTGAAACCGAT,Mapk9
Mm_Brie_Kinase_561,AGTGGTCAAAGAGTTGTGAC,Mapkapk2
Mm_Brie_Kinase_562,CCCACACATTGTGCACATCG,Mapkapk2
Mm_Brie_Kinase_563,GCCGTGATTGGAATAGAAGG,Mapkapk2
Mm_Brie_Kinase_564,TTTAGTCGAATCCAGGACCG,Mapkapk2
Mm_Brie_Kinase_2077,AAACCTACTCTATACATCCA,Mapkapk3
Mm_Brie_Kinase_2078,ACATAATAGGGAGTGTAGCA,Mapkapk3
Mm_Brie_Kinase_2079,GCCCAGGGACCACATATCAC,Mapkapk3
Mm_Brie_Kinase_2080,GGGTTCCCGTCGCACACCTG,Mapkapk3
Mm_Brie_Kinase_2437,ACGTAATGGAGTTTCTACAC,Mark1
Mm_Brie_Kinase_2438,ATTCTGGCGGTAGCATGGCG,Mark1
Mm_Brie_Kinase_2439,TCTAGGTAGAAAACCACCCG,Mark1
Mm_Brie_Kinase_2440,TTGGTCATGGAATACGCAAG,Mark1
Mm_Brie_Kinase_289,AAGATCGGTGGATGAACGTG,Mark2
Mm_Brie_Kinase_290,AGAGGTGTTTGATTACCTAG,Mark2
Mm_Brie_Kinase_291,CAACGACGCTCCAGTGACCA,Mark2
Mm_Brie_Kinase_292,GCTGGCCCTGTCCAAAAGTG,Mark2
Mm_Brie_Kinase_565,CAGCTACTTACTTGCTACTG,Mark3
Mm_Brie_Kinase_566,CAGTTGTGGCATATCCAAAG,Mark3
Mm_Brie_Kinase_567,GTGCTGAACCCAGTTAAACG,Mark3
Mm_Brie_Kinase_568,TGTTGAAAACAATCGGCAAG,Mark3
MGLibA_30433,GACGGAGAAGACGCTATACC,Mark4
MGLibB_30424,CGCTAGCGTATTCCATCACC,Mark4
Mm_Brie_Kinase_2525,AAGCGATAGAGTTCCGGCAA,Mark4
Mm_Brie_Kinase_2526,CAGACTGCGAGAGCATTCTG,Mark4
Mm_Brie_Kinase_2527,GGTGGGTATGGGCTACACAC,Mark4
Mm_Brie_Kinase_2528,GTGATGGAATACGCTAGCGC,Mark4
Mm_Brie_Kinase_1509,ACTCCATGACCATGCAAAGG,Mast1
Mm_Brie_Kinase_1510,CCAGTTCAATGATCTGATGG,Mast1
Mm_Brie_Kinase_1511,GCTGTCGGATGATGTATCGG,Mast1
Mm_Brie_Kinase_1512,GGAGCGAAGCAAGCGACCAT,Mast1
Mm_Brie_Kinase_601,AGCTGGCTAACGATGTAGCG,Mast2
Mm_Brie_Kinase_602,AGTTGGTTGTCAAACTCATG,Mast2
Mm_Brie_Kinase_603,GCACATCACCTACGCTACCA,Mast2
Mm_Brie_Kinase_604,GGGTGCTACTAGTCTCCTCA,Mast2
Mm_Brie_Kinase_2837,CATATTCCATGACCATACAG,Mast3
Mm_Brie_Kinase_2838,CTCCTCAGCCCACCTACCGG,Mast3
Mm_Brie_Kinase_2839,CTGGTGTAGACGCTCCCGGG,Mast3
Mm_Brie_Kinase_2840,CTTTATCCACCACCAGATCG,Mast3
Mm_Brie_Kinase_2749,AACACTCCAATAACCGAGCG,Mast4
Mm_Brie_Kinase_2750,ATGTGTCTGACGATTGTGGG,Mast4
Mm_Brie_Kinase_2751,GGAGCTCGATAACTTCCGTG,Mast4
Mm_Brie_Kinase_2752,TAATTACGGAATCGTACACA,Mast4
Mm_Brie_Kinase_1641,AACATACAGAATTAGAACTG,Mastl
Mm_Brie_Kinase_1642,GAGAACATGACCATTGACAA,Mastl
Mm_Brie_Kinase_1643,GCATTCGGGAAAGTGTACCT,Mastl
Mm_Brie_Kinase_1644,TGACTCCACACTGGATACGA,Mastl
Mm_Brie_Kinase_569,CCATGACAATGTACAAGCCG,Matk
Mm_Brie_Kinase_570,GGTCATGCATTGAGTCCCAG,Matk
Mm_Brie_Kinase_571,TGGGCACCTCACCATCGATG,Matk
Mm_Brie_Kinase_572,TGGTACCGAGCCAAGCACCA,Matk
MGLibA_30571,GACGCCGGTACCTGATCGAT,Mboat2
MGLibB_30564,TACGCAGAAGATCACTAGTT,Mboat2
MGLibA_30645,CTCAGGCATGCTCCGGAAAC,Mcl1
MGLibB_30635,CGGCATCAGAAATGTGCTGC,Mcl1
MGLibA_30730,GCTGTCGTTCCGTTAGCTTC,Mdc1
MGLibB_30722,GGTGTGTGGCGAATGGACAA,Mdc1
MGLibB_30931,GTACTCAGGTGGCTTTGCAA,Melk
MGLibB_30933,ATGTCAGCTCTACCATGTGC,Melk
Mm_Brie_Kinase_577,ATCTAAATCACCAGCGCCAG,Melk
Mm_Brie_Kinase_578,CTGTCACGCAATCCTCATCG,Melk
Mm_Brie_Kinase_579,GCTGGCGGTTCCACAAGAGA,Melk
Mm_Brie_Kinase_580,GGAAATACGAAGTTCCTAAG,Melk
Mm_Brie_Kinase_581,AGCGATGCTGTAATTAGCCA,Mertk
Mm_Brie_Kinase_582,AGGTACGGTTAGGACAGACG,Mertk
Mm_Brie_Kinase_583,GCTACCGGATATCTCACGTG,Mertk
Mm_Brie_Kinase_584,TGTATCTGATCCCATATACG,Mertk
MGLibA_31087,GCAGCGCGTCGACTTATTCA,Met
MGLibB_31080,CTCTTGAGTCCATGTACCGC,Met
Mm_Brie_Kinase_585,CCCTGGTTTACTGACATACG,Met
Mm_Brie_Kinase_586,GGTGGATTTCATAGACAACG,Met
Mm_Brie_Kinase_587,GTATCGGACAGAGTTTACCA,Met
Mm_Brie_Kinase_588,TAATAACAAGCATTTCTCCG,Met
Mm_Brie_Kinase_2157,ACGTCGCGGAGATCGTAGGG,Mex3b
Mm_Brie_Kinase_2158,AGGTGTAGGAGTGATGCTTG,Mex3b
Mm_Brie_Kinase_2159,CAATGGTTACACCTACACAG,Mex3b
Mm_Brie_Kinase_2160,GACAGACCACTATCCAAGTG,Mex3b
Mm_Brie_Kinase_1397,AAGGCAGCCAGGTTTCGAGT,Mink1
Mm_Brie_Kinase_1398,CCCCGACCGTAATGATACAG,Mink1
Mm_Brie_Kinase_1399,GAGCGGAACCGAAACCGTGT,Mink1
Mm_Brie_Kinase_1400,TCTTCCGCGAGCGGTCGATG,Mink1
Mm_Brie_Kinase_589,AGATGTGTACCAGCTGACCT,Mknk1
Mm_Brie_Kinase_590,CCCCACAGTGACCTACAAAG,Mknk1
Mm_Brie_Kinase_591,TCGAAGTCGAGTGTTCCGTG,Mknk1
Mm_Brie_Kinase_592,TGAGCGAGAAGCCAGTAGAG,Mknk1
Mm_Brie_Kinase_593,CTGGACTTCCTGCATAACAA,Mknk2
Mm_Brie_Kinase_594,GAGATGCTGTACCAGTGCCA,Mknk2
Mm_Brie_Kinase_595,GCTGCCACAGTGGCCCACGA,Mknk2
Mm_Brie_Kinase_596,GTTGGTGATGAGATTGACAC,Mknk2
Mm_Brie_Kinase_1877,AGGAACATCTTGGACCTCCG,Mlkl
Mm_Brie_Kinase_1878,GATGCAGTTGCAAATTAGCG,Mlkl
Mm_Brie_Kinase_1879,GCACACGGTTTCCTAGACGC,Mlkl
Mm_Brie_Kinase_1880,GGCTGCGCACACTCATTGTG,Mlkl
MGLibA_31605,AGCTCATCGACCAACATGGA,Mms22l
MGLibB_31594,GCGCTGTTTCTGTAACCCAT,Mms22l
Mm_Brie_Kinase_1305,AATATTTATGAGCTAATACG,Mok
Mm_Brie_Kinase_1306,CAGAGTACATCTCTACCCGG,Mok
Mm_Brie_Kinase_1307,GAGCCGCAATTCGTTCGTCA,Mok
Mm_Brie_Kinase_1308,TGGTCCAGTTCATTCACACC,Mok
Mm_Brie_Kinase_1957,ACAACAAGAGACATGGCCGT,Morn1
Mm_Brie_Kinase_1958,AGCTGTACACTCAACGTGAA,Morn1
Mm_Brie_Kinase_1959,GCACTTTCCACAGTAGACCC,Morn1
Mm_Brie_Kinase_1960,GTCATGAAGTACAAAGCCGG,Morn1
Mm_Brie_Kinase_2781,ACAACATGTTTCATGGACTG,Morn2
Mm_Brie_Kinase_2782,CCAACTGGGGCAAAGTACAC,Morn2
Mm_Brie_Kinase_2783,GACTTACACATTCCCAACTG,Morn2
Mm_Brie_Kinase_2784,TGTGTATGAAGGACAGTTTA,Morn2
Mm_Brie_Kinase_597,CAACCTTATTCCTTGCAAGG,Mpp1
Mm_Brie_Kinase_598,CCAGTCAAATGTTACTACTG,Mpp1
Mm_Brie_Kinase_599,GAAGTGTAAAGACAAGTACC,Mpp1
Mm_Brie_Kinase_600,TGAAAAACAGTCGTGTACCG,Mpp1
Mm_Brie_Kinase_1401,ACTGGCTGGTTGCTAAACGT,Mpp2
Mm_Brie_Kinase_1402,CTGCGCGCCAATCAGTACCA,Mpp2
Mm_Brie_Kinase_1403,GATACACCATACCTTGGCCA,Mpp2
Mm_Brie_Kinase_1404,TCAGGGTGTGACATTCCGAG,Mpp2
Mm_Brie_Kinase_261,AGAAACTCCGCTATTATGAG,Mpp3
Mm_Brie_Kinase_262,CCGACGGGATGAGCATTCGG,Mpp3
Mm_Brie_Kinase_263,CCTGTCAGTTACTCACAGGG,Mpp3
Mm_Brie_Kinase_264,TCTGCCCGATAACATCGATG,Mpp3
Mm_Brie_Kinase_2445,ACCTGCCTCAAATCCACCCG,Mpp4
Mm_Brie_Kinase_2446,ATGACCTCCTCCATTCACCA,Mpp4
Mm_Brie_Kinase_2447,CAAGCGTCATGAGATAACAG,Mpp4
Mm_Brie_Kinase_2448,CGTGGGCGCTCCTTACGAGG,Mpp4
Mm_Brie_Kinase_1469,AGATAACCCTATATTTGACA,Mpp5
Mm_Brie_Kinase_1470,ATAAGCCGGATAGTGAAAGG,Mpp5
Mm_Brie_Kinase_1471,TGAAAGTATCGGCCATTACG,Mpp5
Mm_Brie_Kinase_1472,TTCTGGTGCCCAAATCTCCA,Mpp5
Mm_Brie_Kinase_1505,AAATTATTACTAACCTGCTG,Mpp6
Mm_Brie_Kinase_1506,AGAGCTAGTTGGGATACTCA,Mpp6
Mm_Brie_Kinase_1507,GGAGGAATGATAGATCGACA,Mpp6
Mm_Brie_Kinase_1508,GTGAATACCGAGAATACGGA,Mpp6
Mm_Brie_Kinase_1941,ACTGTGGCCCGAATCATGCG,Mpp7
Mm_Brie_Kinase_1942,AGGAGGTGACACCCTACCGG,Mpp7
Mm_Brie_Kinase_1943,GCCAAGATGATGTGACATGG,Mpp7
Mm_Brie_Kinase_1944,GCTGTCAGTACATGATACTG,Mpp7
MGLibA_32241,CAGTCGTAGATATCAACATA,Ms4a1
MGLibB_32230,CTGTTACAGTACTGTGTAGA,Ms4a1
MGLibA_32294,TGATCAGTTCTCCAATCTCG,Msh2
MGLibB_32285,TGCTAAGCACAACACTCTGC,Msh2
MGLibA_32331,GACAGAAGAACATTACACTC,Msln
MGLibB_32321,GTTCACAGCATGGAGGAGTG,Msln
Mm_Brie_Kinase_453,AAGTCACAGCGGCGCAACAA,Mst1
Mm_Brie_Kinase_454,CGGTGAGGATTACCGTGGCG,Mst1
Mm_Brie_Kinase_455,GGCTCAGGTGAACAGTATCG,Mst1
Mm_Brie_Kinase_456,GTAATCCGGACGGATCTGAG,Mst1
MGLibA_32360,CCACACGGGTGAAGCTAGCG,Mst1r
MGLibB_32351,CCACGCTAGCTTCACCCGTG,Mst1r
Mm_Brie_Kinase_933,AAGACGTGTCACATGCAGTG,Mst1r
Mm_Brie_Kinase_934,AAGTATCAGACTTTAGACGA,Mst1r
Mm_Brie_Kinase_935,ATGTGGTCCGAAACCCTCAG,Mst1r
Mm_Brie_Kinase_936,GGGAACACACCAGATCACCG,Mst1r
MGLibA_32539,TGATACGAACTAGCTCGTTG,Mtor
MGLibB_32530,AATCGAGATGATCGAATCCA,Mtor
Mm_Brie_Kinase_1537,CCCTGTAAAAGGCTCCATCG,Mtor
Mm_Brie_Kinase_1538,GCAGCACTTCAAGCAAAGTG,Mtor
Mm_Brie_Kinase_1539,GCTGATGCACGTGAATACGG,Mtor
Mm_Brie_Kinase_1540,TGCAGTCTGGCTAACCACGT,Mtor
MmMuc16_sd_001,GGTGTTGGAGTCATAACACT,Muc16
MmMuc16_sd_002,GGAACGCTAGGTGAGATCGT,Muc16
MGLibA_32634,CCACGGCTGAGCTCTTAACC,Mum1
MGLibB_32623,TGTTCAGATACTCTCGCTGA,Mum1
Mm_Brie_Kinase_637,AGAAAAGTTCAGTACCGCAA,Musk
Mm_Brie_Kinase_638,ATGGAAGGAAAGGCCCACCG,Musk
Mm_Brie_Kinase_639,CACCCGCAGAGAGTCGACCG,Musk
Mm_Brie_Kinase_640,TGCAGGACAGTACCGCTGTG,Musk
Mm_Brie_Kinase_605,AGCGTCAATTTACCCAACAT,Mvk
Mm_Brie_Kinase_606,CAAGGTCCCGCGGAGTACCA,Mvk
Mm_Brie_Kinase_607,GTGGTCGGAACTTCCCCCCG,Mvk
Mm_Brie_Kinase_608,TCTGAAGTCAATCAACAAGT,Mvk
MGLibA_32806,GGACGTAGCGACCGCAACAT,Myc
MGLibA_32807,GCTGTACGGAGTCGTAGTCG,Myc
MGLibB_32776,GGCCTTGAAGCACATTCAGC,Mycbp2
Mm_Mycbp2_MA32787,GCCCCCAATCAAGCTGCCAA,Mycbp2
Mm_Brie_Kinase_2117,CTGCACGTTCTTTAGAACCA,Mylk
Mm_Brie_Kinase_2118,GAAGCCAAAGACCATATCCG,Mylk
Mm_Brie_Kinase_2119,GGTATACCAAAGCCTGACGT,Mylk
Mm_Brie_Kinase_2120,TGTCATCCACACTGTCCGCG,Mylk
Mm_Brie_Kinase_2485,CAGACACCCCTGTAAAGACG,Mylk2
Mm_Brie_Kinase_2486,CATCAAGAAACAGACACCCA,Mylk2
Mm_Brie_Kinase_2487,TGAAGACTACCATCTGACGG,Mylk2
Mm_Brie_Kinase_2488,TGCAAGGGGACACCCCCCAG,Mylk2
Mm_Brie_Kinase_2305,AGCAATCGACAGAATCAGCG,Mylk3
Mm_Brie_Kinase_2306,AGGTGCACAGGTGTACAGAG,Mylk3
Mm_Brie_Kinase_2307,GAAGGGAGCTGACCTAACCC,Mylk3
Mm_Brie_Kinase_2308,TCTGGGGCTGAGCCTATGAG,Mylk3
Mm_Brie_Kinase_2589,AGGCATCATAGAGCTGAATG,Mylk4
Mm_Brie_Kinase_2590,CCAACCGTGCACTAGATGAA,Mylk4
Mm_Brie_Kinase_2591,GCAAATCTGAGATCCTAGGA,Mylk4
Mm_Brie_Kinase_2592,GCTAAAATCATTAAGACTAG,Mylk4
Mm_Brie_Kinase_2753,CCCACTGTGTGGTCACACGA,Myo3b
Mm_Brie_Kinase_2754,CTCTCTTACTCACACTGACG,Myo3b
Mm_Brie_Kinase_2755,TCAGTGGAGAAAGCGGATCG,Myo3b
Mm_Brie_Kinase_2756,TCATCCACCGAGATGTGAAG,Myo3b
Mm_Brie_Kinase_609,ATGTATGACATGATGACCCG,Myt1
Mm_Brie_Kinase_610,GAAGCTACTCACTCTCTGGA,Myt1
Mm_Brie_Kinase_611,GCATGCATAAACATCGCAAG,Myt1
Mm_Brie_Kinase_612,GCTCAACTTAGCTACTGAGA,Myt1
Mm_Brie_Kinase_2773,ACTTTGCAAGAGGATAACCC,N4bp2
Mm_Brie_Kinase_2774,ATCCTGAACTGCCACCAAAG,N4bp2
Mm_Brie_Kinase_2775,CAGCACACGAGGCCTACTGG,N4bp2
Mm_Brie_Kinase_2776,TTGGGTGACGTGAGTCACGG,N4bp2
Mm_Brie_Kinase_2257,AAGTTCTGCACGTTCCGTGA,Nadk
Mm_Brie_Kinase_2258,AATGAAGTGGTGATCGACAG,Nadk
Mm_Brie_Kinase_2259,AGCTACAATCACCCTATCCG,Nadk
Mm_Brie_Kinase_2260,TAAACTCACATGATGGTCTG,Nadk
Mm_Brie_Kinase_1673,ACTTCATTGAGCGCTCTCAC,Nadk2
Mm_Brie_Kinase_1674,CCTCCGAGAGCTCCGCGTAG,Nadk2
Mm_Brie_Kinase_1675,GCCTTACGGAGGTTCTCTCG,Nadk2
Mm_Brie_Kinase_1676,GGTGGTAGCCCCGCCGACGG,Nadk2
Mm_Brie_Kinase_1465,AGTCCCTATACAAATGGGTG,Nagk
Mm_Brie_Kinase_1466,CTGGAACAGGCTCCAACTGT,Nagk
Mm_Brie_Kinase_1467,TGAAAACTACTTAATCACCA,Nagk
Mm_Brie_Kinase_1468,TTGACATGGCCAATATCATG,Nagk
Mm_NbeaMA_33330,AAGCTACAGCATTACTGTCA,NBEA
Mm_NbeaMLB_33318,GCAGTAGATGACATGATAGC,NBEA
MGLibB_33384,CCTTGCTCACTTGTAAAGAT,Nck1
MGLibB_33386,TCAAGAAGAATGAGCGATTA,Nck1
Mm_Neil1_MA33700,TACGGCCATGCCGGTCTCGC,Neil1
Mm_Neil1_MB33690,ATGGCATTGGCAACTATCTG,Neil1
Mm_Brie_Kinase_613,CGGAGATCATAGGAGTAATG,Nek1
Mm_Brie_Kinase_614,TCACCGAGACATAAAGTCAC,Nek1
Mm_Brie_Kinase_615,TCCAGTGTCACTGCATCGAG,Nek1
Mm_Brie_Kinase_616,TCTTTCCCCAAAAGTTGGAG,Nek1
Mm_Brie_Kinase_2849,ACGCCAAACAACATTATGCT,Nek10
Mm_Brie_Kinase_2850,AGTGTGGAAATCCGAATCTG,Nek10
Mm_Brie_Kinase_2851,TGATACCAATGCCCACCAAG,Nek10
Mm_Brie_Kinase_2852,TTGTAGGTTAGAAAGCGTAG,Nek10
Mm_Brie_Kinase_2273,CCCCCATTATATGAGTCCCG,Nek11
Mm_Brie_Kinase_2274,GAACTCAGTTTGTCAGAAGG,Nek11
Mm_Brie_Kinase_2275,GAGTTGACTACATGCATGAG,Nek11
Mm_Brie_Kinase_2276,GCTTGCATGGAATCTGACAA,Nek11
MGLibA_33718,GATGTCCGACTTCTCGTTGT,Nek2
Mm_Brie_Kinase_617,CAAACACAATGTCAAGCTGG,Nek2
Mm_Brie_Kinase_618,GTATTCCATTACGATGTACA,Nek2
Mm_Brie_Kinase_619,TCAACTGAGTCATCACTCGA,Nek2
Mm_Brie_Kinase_620,TTGTATTTCAGATCCTGGTG,Nek2
Mm_Brie_Kinase_1153,CCCACCTCTAGTCATACCTG,Nek3
Mm_Brie_Kinase_1154,CCTTAAAGGCAACAATATTG,Nek3
Mm_Brie_Kinase_1155,CTGATCCTGAAAATATGCCA,Nek3
Mm_Brie_Kinase_1156,GCGTTTGCATGCACGTACGT,Nek3
Mm_Brie_Kinase_1157,AGACTAGCCGGTGATCTCAA,Nek4
Mm_Brie_Kinase_1158,AGTTCCAAGAATTACCCCCT,Nek4
Mm_Brie_Kinase_1159,GCCCGCGTCTTAGAGAATCA,Nek4
Mm_Brie_Kinase_1160,GGAGAGCCAACCACAACACG,Nek4
Mm_Brie_Kinase_2761,AAATCTGTACAAACCAACAC,Nek5
Mm_Brie_Kinase_2762,GTGGAACCACATCCAAACGA,Nek5
Mm_Brie_Kinase_2763,TGCCCGATCCTTGTATCCTG,Nek5
Mm_Brie_Kinase_2764,TGGAATGGTTGCCAAGCTCG,Nek5
Mm_Brie_Kinase_1585,AGAAGCGGCTTATCCCTGAG,Nek6
Mm_Brie_Kinase_1586,GATACTTGATGATATTCGGA,Nek6
Mm_Brie_Kinase_1587,TCCCGACGTGTGATGCACCG,Nek6
Mm_Brie_Kinase_1588,TGGCCGAGGACAGTTCAGTG,Nek6
Mm_Brie_Kinase_1581,AAGGCATTACGGCCAGATAT,Nek7
Mm_Brie_Kinase_1582,GATCATTATTTACCTTAAGG,Nek7
Mm_Brie_Kinase_1583,GCCACTGGGGTAGTAAAACT,Nek7
Mm_Brie_Kinase_1584,TCTCGAAGAGTCATGCACAG,Nek7
Mm_Brie_Kinase_2241,AGGAAACGAGAGACAAACTG,Nek8
Mm_Brie_Kinase_2242,CAAGCGTAGACCGAAGACAG,Nek8
Mm_Brie_Kinase_2243,CTATGGAGTACGCACCAGGT,Nek8
Mm_Brie_Kinase_2244,TCTTGACAAACACCGCATGG,Nek8
Mm_Brie_Kinase_2353,AGTGAAGTCTATGTTTGGGG,Nek9
Mm_Brie_Kinase_2354,ATCATTGTTGCAGTTCAATG,Nek9
Mm_Brie_Kinase_2355,CGAGGGCCGCTACCTCGGTG,Nek9
Mm_Brie_Kinase_2356,TCTTCACACATAGGTTGAGT,Nek9
Mm_NF2_MLA_33838,GATCCGCACCGTGAATGTCT,Nf2
Mm_Nf2_MLB_33830,GTTGGATCATGATGTTTCGA,Nf2
Mm_Brie_Kinase_2641,CATAAACACCAACGTAGTGT,Nim1k
Mm_Brie_Kinase_2642,TCTCCACGACTTCATAAAGA,Nim1k
Mm_Brie_Kinase_2643,TGGCACGATGCCATTTCGAG,Nim1k
Mm_Brie_Kinase_2644,TTCACTCCCTAACCAAAGGT,Nim1k
Mm_Brie_Kinase_621,AGTAGTTACTCAGTATTACC,Nlk
Mm_Brie_Kinase_622,ATGCTGCTGGACTGGGTGTA,Nlk
Mm_Brie_Kinase_623,TACTCACCAGACAACGCCAA,Nlk
Mm_Brie_Kinase_624,TCTTCAAAATAGTCAATGTG,Nlk
Mm_Brie_Kinase_625,CTGGTGAAATACATGCACTC,Nme1
Mm_Brie_Kinase_626,GCAGAAACTTCAGACCAACA,Nme1
Mm_Brie_Kinase_627,TGGTCTCTCCAAGCATCACG,Nme1
Mm_Brie_Kinase_628,TGGTGGGCGAGATCATCAAG,Nme1
Mm_Brie_Kinase_629,AAGCCAGATGGCGTGCAGCG,Nme2
Mm_Brie_Kinase_630,CATGAACTCGGGGCCCGTGG,Nme2
Mm_Brie_Kinase_631,CGAAGGGCGTTGTTACCCGA,Nme2
Mm_Brie_Kinase_632,TCAAACGGTTCGAGCAGAAG,Nme2
Mm_Brie_Kinase_1989,CATGAGTTCTGGCCCCGTGG,Nme3
Mm_Brie_Kinase_1990,GGTGGCACTGAAGCTAGTGC,Nme3
Mm_Brie_Kinase_1991,TGCTTCGCGAGCCCTCATAG,Nme3
Mm_Brie_Kinase_1992,TTAACCAGTCGGCTGTAGAA,Nme3
Mm_Brie_Kinase_1501,GCAACCAGCGTCCGCTCTTG,Nme4
Mm_Brie_Kinase_1502,GGTCTGGGAAGGCCCCAATG,Nme4
Mm_Brie_Kinase_1503,TGAAGCCAGATGGGGTACAG,Nme4
Mm_Brie_Kinase_1504,TGATACAACGCTTTGAGAGG,Nme4
Mm_Brie_Kinase_1909,AAAAGTTACTACAGTGCTCG,Nme5
Mm_Brie_Kinase_1910,GCTAATATCATAGCAACAAG,Nme5
Mm_Brie_Kinase_1911,TATACGGTACAGACGAGCTC,Nme5
Mm_Brie_Kinase_1912,TCCCATAAGTTCTTTCCAGT,Nme5
Mm_Brie_Kinase_1441,ACTTCCACGAATTGAATCTG,Nme6
Mm_Brie_Kinase_1442,CATGCTCTCGGTAAAACCTC,Nme6
Mm_Brie_Kinase_1443,CGTGCTCGAAATACTCTGGT,Nme6
Mm_Brie_Kinase_1444,GTTCCTCATTGTACGAACGA,Nme6
Mm_Brie_Kinase_2253,CATTTCAACAGATCCGTCTG,Nme7
Mm_Brie_Kinase_2254,CCGCAAACTCTGGGCTATCA,Nme7
Mm_Brie_Kinase_2255,GTAAATTTAGCAGTGTTCGC,Nme7
Mm_Brie_Kinase_2256,TGATCCAGTTTATCACAAGT,Nme7
Mm_Brie_Kinase_1841,ACAGGTGCAAACCTAACGTG,Nme8
Mm_Brie_Kinase_1842,ATTCACAGGAATATTACCTG,Nme8
Mm_Brie_Kinase_1843,GAACAAAGGCTTAACAGGTA,Nme8
Mm_Brie_Kinase_1844,GAGGCAAATCGTATTATCAG,Nme8
Mm_Brie_Kinase_2417,CTTACATTCTTCATATGGAA,Nmrk1
Mm_Brie_Kinase_2418,GGAAAACCCAGGAAGCTCTG,Nmrk1
Mm_Brie_Kinase_2419,TGAGATATGACGCTGCAGTT,Nmrk1
Mm_Brie_Kinase_2420,TGGCTCAGTGTGACAAACGG,Nmrk1
Mm_Brie_Kinase_1709,GCACGGTCAGGAAGTAGCGT,Nmrk2
Mm_Brie_Kinase_1710,GGACCAAATAGCAGTCGGAG,Nmrk2
Mm_Brie_Kinase_1711,TGAGCGCGTGCAAACTTGTG,Nmrk2
Mm_Brie_Kinase_1712,TGTACAGTAGGAAACCCTCG,Nmrk2
MGLibA_66447,GATCTTACCACTCGTCGTAG,Non-Targeting Control
MGLibA_66913,GGAAACGTTACATTCGACGC,Non-Targeting Control
MGLibA_66919,GCCGAGAGGCGTAAGCGCGA,Non-Targeting Control
MGLibA_67380,GTGCGCGCGTATAGAAAAAA,Non-Targeting Control
MGLibB_62784,GCGTGAGATTCGTTGCTCGA,Non-Targeting Control
MGLibB_62797,GTGCGAATTAACCGTTAGGA,Non-Targeting Control
Mm_Brie_Kinase_2853,AAAAAGTCCGCGATTACGTC,Non-Targeting Control
Mm_Brie_Kinase_2854,AAAACGGCTCGATCGGTGAT,Non-Targeting Control
Mm_Brie_Kinase_2855,AAAACGTAATTATACCGAGC,Non-Targeting Control
Mm_Brie_Kinase_2856,AAAATTGCACCTTCCCGGCC,Non-Targeting Control
Mm_Brie_Kinase_2857,AAACCCCCGCGCGGAGCGTC,Non-Targeting Control
Mm_Brie_Kinase_2858,AAACCTAGCGTAGATTCGGC,Non-Targeting Control
Mm_Brie_Kinase_2859,AAACGAGGCTGTTCGTACAC,Non-Targeting Control
Mm_Brie_Kinase_2860,AAACTCATACGTAGCGAATC,Non-Targeting Control
Mm_Brie_Kinase_2861,AAACTCCCGTGTCAACCGAT,Non-Targeting Control
Mm_Brie_Kinase_2862,AAAGACGTGCATTCAGCGAG,Non-Targeting Control
Mm_Brie_Kinase_2863,AACATGTTAAGTCGCGTTAT,Non-Targeting Control
Mm_Brie_Kinase_2864,AACCAGCATTTGACCGCGCT,Non-Targeting Control
Mm_Brie_Kinase_2865,AACCCCGGCTGTCATCGCCG,Non-Targeting Control
Mm_Brie_Kinase_2866,AACCCGCCGGAACAATCAGC,Non-Targeting Control
Mm_Brie_Kinase_2867,AACCGGCTGCGCGTTTGCAA,Non-Targeting Control
Mm_Brie_Kinase_2868,AACCGTACTGCGAGGAGCAT,Non-Targeting Control
Mm_Brie_Kinase_2869,AACCTCGTCTCATGTACGAA,Non-Targeting Control
Mm_Brie_Kinase_2870,AACGCCCCGGATTTCGTTGA,Non-Targeting Control
Mm_Brie_Kinase_2871,AACGGCTGCGCCCGCGGCAA,Non-Targeting Control
Mm_Brie_Kinase_2872,AACGGGCGCAATACCCTTTT,Non-Targeting Control
Mm_Brie_Kinase_2873,AACGGTAGCGTACCCGTGAA,Non-Targeting Control
Mm_Brie_Kinase_2874,AACGGTCAAATCCGTGAGGG,Non-Targeting Control
Mm_Brie_Kinase_2875,AACGTCACCAACCTCGATCC,Non-Targeting Control
Mm_Brie_Kinase_2876,AACGTTATAGCTTCGTCTCT,Non-Targeting Control
Mm_Brie_Kinase_2877,AACTAACTCACTACGCACGA,Non-Targeting Control
Mm_Brie_Kinase_2878,AACTCCTCATCGTACGCTAA,Non-Targeting Control
Mm_Brie_Kinase_2879,AACTCGCGTGGGAAGTCCGG,Non-Targeting Control
Mm_Brie_Kinase_2880,AACTTATACGTAATCTGATC,Non-Targeting Control
Mm_Brie_Kinase_2881,AAGACTCCTACGTATCGAGC,Non-Targeting Control
Mm_Brie_Kinase_2882,AAGCACAAGAACGGTCCGCC,Non-Targeting Control
Mm_Brie_Kinase_2883,AAGCAGCGACTACTCGACGC,Non-Targeting Control
Mm_Brie_Kinase_2884,AAGCCTAACGGAGCTCGCGG,Non-Targeting Control
Mm_Brie_Kinase_2885,AAGCCTACTTCACCGGTCGG,Non-Targeting Control
Mm_Brie_Kinase_2886,AAGCGAGCCGCAGACCGTTT,Non-Targeting Control
Mm_Brie_Kinase_2887,AAGCGTACCCCACTCGTTAA,Non-Targeting Control
Mm_Brie_Kinase_2888,AAGCGTGAGATTCACCGCCG,Non-Targeting Control
Mm_Brie_Kinase_2889,AAGGCCTTAACACGTCGACC,Non-Targeting Control
Mm_Brie_Kinase_2890,AAGGCGTAAACGAGTACACG,Non-Targeting Control
Mm_Brie_Kinase_2891,AAGGGTAAGTACAGTATCGT,Non-Targeting Control
Mm_Brie_Kinase_2892,AAGTCCCCTTCGGGAACTCC,Non-Targeting Control
Mm_Brie_Kinase_2893,AAGTCTATGCGGGGCTCGTA,Non-Targeting Control
Mm_Brie_Kinase_2894,AATAAGCCTACCCGGCGAGA,Non-Targeting Control
Mm_Brie_Kinase_2895,AATACCGTACCGACTCAGTG,Non-Targeting Control
Mm_Brie_Kinase_2896,AATAGGAACTCCGCACCCGA,Non-Targeting Control
Mm_Brie_Kinase_2897,AATCAACCGTGATAGTCTCG,Non-Targeting Control
Mm_Brie_Kinase_2898,AATCACCGACAACGTAAGAC,Non-Targeting Control
Mm_Brie_Kinase_2899,AATGAAGCACCGATTGCGGA,Non-Targeting Control
Mm_Brie_Kinase_2900,AATGAGCGTCTCTCGATCGC,Non-Targeting Control
Mm_Brie_Kinase_2901,AATGAGCTTCGAGTTCGTCT,Non-Targeting Control
Mm_Brie_Kinase_2902,AATGCTGCGTACGATAACCG,Non-Targeting Control
Mm_Brie_Kinase_2903,AATTCTGAGATTCCGCGGCT,Non-Targeting Control
Mm_Brie_Kinase_2904,AATTGTCTGATCGCGCCATA,Non-Targeting Control
Mm_Brie_Kinase_2905,AATTTTTTCGGAATCTAGCG,Non-Targeting Control
Mm_Brie_Kinase_2906,ACAACAATTACTGGCCGCGA,Non-Targeting Control
Mm_Brie_Kinase_2907,ACAACACGCCGACACGTCTA,Non-Targeting Control
Mm_Brie_Kinase_2908,ACAATTCGGTTTATGCGCGT,Non-Targeting Control
Mm_Brie_Kinase_2909,ACACAAACTGGTCGTAGATG,Non-Targeting Control
Mm_Brie_Kinase_2910,ACACCCGTGTATGCACCGGG,Non-Targeting Control
Mm_Brie_Kinase_2911,ACACGACCGACCGGTGGAAT,Non-Targeting Control
Mm_Brie_Kinase_2912,ACACGTCTTCGGCTATACGC,Non-Targeting Control
Mm_Brie_Kinase_2913,ACAGACCGAATAACCGACGA,Non-Targeting Control
Mm_Brie_Kinase_2914,ACAGAGTCGTGTGCCGAACG,Non-Targeting Control
Mm_Brie_Kinase_2915,ACAGCAGGGGCCGCGAATAA,Non-Targeting Control
Mm_Brie_Kinase_2916,ACAGCGGCCTAATACTTCGC,Non-Targeting Control
Mm_Brie_Kinase_2917,ACCAACGCTACGATCCCGGA,Non-Targeting Control
Mm_Brie_Kinase_2918,ACCAATAACGGGTACAAGTC,Non-Targeting Control
Mm_Brie_Kinase_2919,ACCACCGTGCCGGGGACGCG,Non-Targeting Control
Mm_Brie_Kinase_2920,ACCAGGACTGCCGCGTGAGG,Non-Targeting Control
Mm_Brie_Kinase_2921,ACCAGGCGCGGACCGCACAT,Non-Targeting Control
Mm_Brie_Kinase_2922,ACCATACGGGGTCTTGTCGA,Non-Targeting Control
Mm_Brie_Kinase_2923,ACCATAGTTTCAACCTGCGG,Non-Targeting Control
Mm_Brie_Kinase_2924,ACCATCCGATATTACGAGCA,Non-Targeting Control
Mm_Brie_Kinase_2925,ACCATGATGTCACCGCCGCA,Non-Targeting Control
Mm_Brie_Kinase_2926,ACCCACGTATGTACTCGGGA,Non-Targeting Control
Mm_Brie_Kinase_2927,ACCCAGATTCGCATTCGGAT,Non-Targeting Control
Mm_Brie_Kinase_2928,ACCCATCCCCGCGTCCGAGA,Non-Targeting Control
Mm_Brie_Kinase_2929,ACCCATCGGGTGCGATATGG,Non-Targeting Control
Mm_Brie_Kinase_2930,ACCCGCATATGCCGCCTAAG,Non-Targeting Control
Mm_Brie_Kinase_2931,ACCCTAGCCTCATCGCGACC,Non-Targeting Control
Mm_Brie_Kinase_2932,ACCGCACGTTCTCGCAGAGA,Non-Targeting Control
Mm_Brie_Kinase_2933,ACCGCGCATCATTGACGGTG,Non-Targeting Control
Mm_Brie_Kinase_2934,ACCGGACTGCGATATGCCGT,Non-Targeting Control
Mm_Brie_Kinase_2935,ACCGGATGTGGGCGCCTCTC,Non-Targeting Control
Mm_Brie_Kinase_2936,ACCGGTCGAAGTCTGGGATT,Non-Targeting Control
Mm_Brie_Kinase_2937,ACCGGTTCAGCCGCCGGAAC,Non-Targeting Control
Mm_Brie_Kinase_2938,ACCGTACAAGACTCGCTCCA,Non-Targeting Control
Mm_Brie_Kinase_2939,ACCGTCTCTATTATACGGCA,Non-Targeting Control
Mm_Brie_Kinase_2940,ACCGTCTGATGTTCCCGGCT,Non-Targeting Control
Mm_Brie_Kinase_2941,ACCGTTGTTTCCGTCGAAAC,Non-Targeting Control
Mm_Brie_Kinase_2942,ACCTCGTGCAAATCGGTGGC,Non-Targeting Control
Mm_Brie_Kinase_2943,ACCTTGTGTTCGACGGTAGG,Non-Targeting Control
Mm_Brie_Kinase_2944,ACGACGAGAGATACTTAGGC,Non-Targeting Control
Mm_Brie_Kinase_2945,ACGACGTCCGCTGTGTGTAT,Non-Targeting Control
Mm_Brie_Kinase_2946,ACGAGGAGAAGTCGAGTATT,Non-Targeting Control
Mm_Brie_Kinase_2947,ACGCAAGCGGAACGCGTCTA,Non-Targeting Control
Mm_Brie_Kinase_2948,ACGCACCCATACAGGCGCTT,Non-Targeting Control
Mm_Brie_Kinase_2949,ACGCGAAGTGTCGCAGAGTG,Non-Targeting Control
Mm_Brie_Kinase_2950,ACGCTATAGTGTACGTCTAA,Non-Targeting Control
Mm_Brie_Kinase_2951,ACGCTCTTGGCAGATAATCG,Non-Targeting Control
Mm_Brie_Kinase_2952,ACGCTGTTCGTAACCGCGGG,Non-Targeting Control
Mm_NCCmMB62663sg,GGGCAACGTCATCTGGCGAC,Non-Targeting Control
Mm_NTC_MA66674,GATTGAGAAGCCGCGGTATC,Non-Targeting Control
Mm_NTC_MA66675,GTGATGGCCACGTCCGAACC,Non-Targeting Control
Mm_NTC_MA67381,GCGTGGTACTCACATCGCGA,Non-Targeting Control
MGLibA_34437,GGTATTCACGCCGTCCACAC,Notch1
MGLibB_34425,CACACAGGCTTCAGTGCCGT,Notch1
MGLibA_34460,CAGAACAACTCTCCCCGCGC,Nov
MGLibB_34450,GGCGCAGGTCGGTGATATAC,Nov
Mm_Brie_Kinase_633,AAGACAGCATACTATAAGGT,Npr1
Mm_Brie_Kinase_634,AATGCTCTTTCTACACAACG,Npr1
Mm_Brie_Kinase_635,ACCATACGGACCGTCCAACC,Npr1
Mm_Brie_Kinase_636,GGAGTTCGTCGAGGGCGACC,Npr1
Mm_Brie_Kinase_2493,ACAGGACGAAATCAGTCTCG,Npr2
Mm_Brie_Kinase_2494,ATGGCAGGACAATCGAACCC,Npr2
Mm_Brie_Kinase_2495,CAACTCGGATCGCTATCACA,Npr2
Mm_Brie_Kinase_2496,CAGCGGGGTACACACAACCG,Npr2
MGLibA_34708,GTAAGAGCCGACCGCATGCG,Nr5a2
MGLibB_34698,CCAGGACTGGTCCGATCGCA,Nr5a2
Mm_Brie_Kinase_2261,AAACTGCTTAAGACTCCCAG,Nrbp1
Mm_Brie_Kinase_2262,ACTCTGGTGCAAAAAAGTGT,Nrbp1
Mm_Brie_Kinase_2263,TACTAGAAGACTCATTACAG,Nrbp1
Mm_Brie_Kinase_2264,TTGCTGCTCACTGTATCGTG,Nrbp1
Mm_Brie_Kinase_2377,CTACCACATTCTCAGGCATG,Nrbp2
Mm_Brie_Kinase_2378,GCACCTCAAAGAGCACTCGG,Nrbp2
Mm_Brie_Kinase_2379,GCAGCCGCAAAGTTCATCAG,Nrbp2
Mm_Brie_Kinase_2380,TCTCAGCCAAAACTGCATGG,Nrbp2
Mm_Brie_Kinase_1333,ATCACAATGAATCACCTCTG,Nrk
Mm_Brie_Kinase_1334,GCTCAGTCACTGATGTAGTG,Nrk
Mm_Brie_Kinase_1335,GCTGATCGAGGGACTATCCA,Nrk
Mm_Brie_Kinase_1336,TGATCAATAGTAGAATAAGG,Nrk
MGLibB_34779,GAGCAAGACTCGAATCCTCC,Nrp1
MGLibB_34780,GTAGGTGCACTCCAAGCTGT,Nrp1
MGLibA_34794,CATGCTCCAGGTCAAAGGTC,Nrp2
MGLibB_34783,AGTTCACCTCAGACTACGCC,Nrp2
MGLibA_34903,CCACTCAGACGTGCCGCTTC,Nt5e
MGLibB_34895,CCTCTAGCACATCAGATATC,Nt5e
Mm_Brie_Kinase_1609,ACACTCACGTTTCTTAGGAC,Ntpcr
Mm_Brie_Kinase_1610,CAGTACCCAACTCTGGACAG,Ntpcr
Mm_Brie_Kinase_1611,GAAAGCCCGAGTGTCGAGTG,Ntpcr
Mm_Brie_Kinase_1612,TGATACACACTCTGTGTTTG,Ntpcr
Mm_Brie_Kinase_641,ACCCAGTGTCATGAAGTGTA,Ntrk1
Mm_Brie_Kinase_642,ACTAATGAGACCATGCGGCA,Ntrk1
Mm_Brie_Kinase_643,GACACAACACCAGTTGTGGT,Ntrk1
Mm_Brie_Kinase_644,GCGGAGGCCACTCTTCACGA,Ntrk1
Mm_Brie_Kinase_645,AACCTGCAGATACCCAATTG,Ntrk2
Mm_Brie_Kinase_646,AATGCACCAGTGGTGATCTG,Ntrk2
Mm_Brie_Kinase_647,ATGACGTTGAAGCTTACGTG,Ntrk2
Mm_Brie_Kinase_648,CTCAGTACACCAAATCCTAG,Ntrk2
Mm_Brie_Kinase_649,ACTCACATATAACGCAAGTG,Ntrk3
Mm_Brie_Kinase_650,CCACTGCATCACATCAACCA,Ntrk3
Mm_Brie_Kinase_651,CCAGGCTCACCACACGTGGA,Ntrk3
Mm_Brie_Kinase_652,GTCAACCTGACTGTCCGAGA,Ntrk3
Mm_Brie_Kinase_1969,ATTGGCATCACCGTTCCACG,Nuak1
Mm_Brie_Kinase_1970,TCTCGGGCGACGCATAGAGT,Nuak1
Mm_Brie_Kinase_1971,TGATGTCGCTTCACCCCGTG,Nuak1
Mm_Brie_Kinase_1972,TTTCACCCCTTAGATGCTCG,Nuak1
Mm_Brie_Kinase_1857,AGTCATTGGTGGGTCAACTG,Nuak2
Mm_Brie_Kinase_1858,CGGGCAGGATCATAAAACAC,Nuak2
Mm_Brie_Kinase_1859,GCCTCGCCTGAGATAGTCAA,Nuak2
Mm_Brie_Kinase_1860,TGTAATCATACAGATCGCCT,Nuak2
Mm_Brie_Kinase_657,AAAGAGTGTAGACCCTGCAC,Nup62
Mm_Brie_Kinase_658,CTCACCAATGCCATCTCAAG,Nup62
Mm_Brie_Kinase_659,GGAGAGCCAGACAGTGCTGT,Nup62
Mm_Brie_Kinase_660,TGGAAAGCTTGATCAACAAG,Nup62
Mm_Brie_Kinase_2789,AAAGGCAAACCGGTTCACGG,Obscn
Mm_Brie_Kinase_2790,ATTGCCATGGAAAAACACCG,Obscn
Mm_Brie_Kinase_2791,TATGCCGGGTGCGGTCACAA,Obscn
Mm_Brie_Kinase_2792,TGTGTTCTCACGAACATTTG,Obscn
MGLibA_38853,TTGCATGTAGAGTTCGACGT,Onecut1
MGLibB_38841,TTTGGTACAAGTGCTCGATG,Onecut1
MGLibA_39020,GTAGGTCTGAGCACCGCCAT,Osbp
MGLibA_39021,GTGAAGATGCTGGCCGAATC,Osbp
Mm_Brie_Kinase_1161,ACTTTAGAAAAAGAGGATCG,Osr1
Mm_Brie_Kinase_1162,AGGTTAGCGAAATCAAAGCG,Osr1
Mm_Brie_Kinase_1163,CCAGAAAAGAAGCCAACAAG,Osr1
Mm_Brie_Kinase_1164,GAATGACGTGGGGAAACCAG,Osr1
Mm_Brie_Kinase_2153,ACAGTAAGCTGCTTGGACCA,Oxsr1
Mm_Brie_Kinase_2154,ATGATAAGGAGCTGCCCCTG,Oxsr1
Mm_Brie_Kinase_2155,GTCATGAAGCTGCTAAGTGG,Oxsr1
Mm_Brie_Kinase_2156,GTCCTTCTAAGACTTCTCGG,Oxsr1
Mm_Brie_Kinase_1165,CAAACGGCATCTCAACCTAG,Pacsin1
Mm_Brie_Kinase_1166,GAACAGTAAGACAGAGCAGT,Pacsin1
Mm_Brie_Kinase_1167,GGAGCGCGCCAAGATCGAGA,Pacsin1
Mm_Brie_Kinase_1168,TATCACAAGCAGATCATGGG,Pacsin1
Mm_Brie_Kinase_661,GACACTGGAACCCTAAACCA,Pak1
Mm_Brie_Kinase_662,GGAGTGGTGTTATTCTCAGT,Pak1
Mm_Brie_Kinase_663,GGGCGTGGAGCAATCACTGG,Pak1
Mm_Brie_Kinase_664,GGTTCGAGAAGATTGGACAA,Pak1
Mm_Brie_Kinase_2393,AGGAACTATTGTGAGCATAG,Pak2
Mm_Brie_Kinase_2394,CAGTGAGGGACCCACCAGCG,Pak2
Mm_Brie_Kinase_2395,GGTGTGCTCAAAATCAGATG,Pak2
Mm_Brie_Kinase_2396,TATCTCTGCAGATTTACACA,Pak2
Mm_Brie_Kinase_665,ACAGCACTAGACATTGCGAC,Pak3
Mm_Brie_Kinase_666,ACTTAGTGGGTGATGAACTG,Pak3
Mm_Brie_Kinase_667,ATACATAGCAGCACATCAGT,Pak3
Mm_Brie_Kinase_668,TCAGATCTATACTCGCTCCG,Pak3
Mm_Brie_Kinase_1757,GAAAAGGCCCAAATCTTCGA,Pak4
Mm_Brie_Kinase_1758,GGACCCCAGACCATCGTTCG,Pak4
Mm_Brie_Kinase_1759,GGACTACCGGCACGAGAACG,Pak4
Mm_Brie_Kinase_1760,TTTGCCTGAGCTGCGTACAG,Pak4
Mm_Brie_Kinase_2313,AGAGGACTGAAGGTCCCCAT,Pak6
Mm_Brie_Kinase_2314,CCTCCACAGACAGTGGTACG,Pak6
Mm_Brie_Kinase_2315,GTACCTCCAAAGCCCCCAGT,Pak6
Mm_Brie_Kinase_2316,TGCCAAGCATAGCTCCGAAG,Pak6
Mm_Brie_Kinase_2609,ATTGTGGGCTCGGACAATCG,Pak7
Mm_Brie_Kinase_2610,CAGTGAATCCGATACGACTG,Pak7
Mm_Brie_Kinase_2611,GGTACCCAGAAGGGTACTGG,Pak7
Mm_Brie_Kinase_2612,TATTCCTAGACAATCGTCAG,Pak7
Mm_Brie_Kinase_1829,CAACAGACATTTAATAACGA,Pan3
Mm_Brie_Kinase_1830,CGGACTCGATGGCCCGCGGG,Pan3
Mm_Brie_Kinase_1831,GCTACTGCTGGATTAGCACC,Pan3
Mm_Brie_Kinase_1832,GGCACCGAAGTCATTAAACA,Pan3
Mm_Brie_Kinase_1937,AAAGTAAACCAGCTTAACCA,Pank1
Mm_Brie_Kinase_1938,ACACTGCCTACGGCAAAACT,Pank1
Mm_Brie_Kinase_1939,CCATGTTAACCAGCAACATA,Pank1
Mm_Brie_Kinase_1940,GGACAACTACAAAAGAGTGA,Pank1
Mm_Brie_Kinase_1869,AAAGCAGGCATGTCATGGGT,Pank2
Mm_Brie_Kinase_1870,CGAGTAGCGCGGCGCCGTCG,Pank2
Mm_Brie_Kinase_1871,GGATCCGTAAGCCACATTGG,Pank2
Mm_Brie_Kinase_1872,GTCCGCAGACTCGCCGACCG,Pank2
Mm_Brie_Kinase_2281,ACCTATTGACATCACAGCAG,Pank3
Mm_Brie_Kinase_2282,CCAATATTCACTACCAGCAG,Pank3
Mm_Brie_Kinase_2283,CTTTATCAGATTTCCAACCC,Pank3
Mm_Brie_Kinase_2284,GCTCTGGAAATGGCATCCAA,Pank3
Mm_Brie_Kinase_1169,GATGGTGACAACATCCGCCA,Papss1
Mm_Brie_Kinase_1170,TCAGCCAAACTGTGCAACCA,Papss1
Mm_Brie_Kinase_1171,TCAGTACCGCCTTACCCCGA,Papss1
Mm_Brie_Kinase_1172,TGTGTAAGGCGATATAAAGC,Papss1
Mm_Brie_Kinase_1173,AGTCGATCAAATCCGAGCTG,Papss2
Mm_Brie_Kinase_1174,CTTGATGTACGAAGGTCGGA,Papss2
Mm_Brie_Kinase_1175,GAATATCCGCCGGATCGCGG,Papss2
Mm_Brie_Kinase_1176,GGTGCTAGAGAGAATAAGGT,Papss2
Mm_Brie_Kinase_2673,CTGTCCTTAACTGAAACTAG,Pask
Mm_Brie_Kinase_2674,GTACCGAACTATCATATGTG,Pask
Mm_Brie_Kinase_2675,TACCACATCTGAACTCAGCG,Pask
Mm_Brie_Kinase_2676,TGCAGTGGTGTTCGGCACAG,Pask
MmPatj_sd_001,GAGGTTGAGCTCATTAACGA,Patj
MmPatj_sd_002,GATGCAGTCACATTACTACA,Patj
Mm_Brie_Kinase_1405,AGGGATATTTACACATGGAG,Pbk
Mm_Brie_Kinase_1406,GTTATATTGGTACTGAGCCA,Pbk
Mm_Brie_Kinase_1407,TCTCAGAGTTGCTTTGCACA,Pbk
Mm_Brie_Kinase_1408,TGAATGACTTAATAGAAGAG,Pbk
MGLibA_39719,GTTACACCGCCTCGTGGTGA,Pcdh1
MGLibA_39720,GTAGGTAGGCCGCTCGAATT,Pcdh1
MGLibA_39725,TCGGTCGATGCGCCGCTCAC,Pcdh7
MGLibB_39714,CAACTATGAGAGGACCACGC,Pcdh7
Mm_Brie_Kinase_669,ACTGACAGACTCGCCCTATG,Pck1
Mm_Brie_Kinase_670,CCTTTGGAAGCGGATATGGT,Pck1
Mm_Brie_Kinase_671,GTGGCCGAGACTAGCGATGG,Pck1
Mm_Brie_Kinase_672,TCGCAGATGTGGATATACTC,Pck1
Mm_Brie_Kinase_1873,AGGGTTTGGATGCTACGGCA,Pck2
Mm_Brie_Kinase_1874,ATGGAAGCACATACATAATG,Pck2
Mm_Brie_Kinase_1875,TGATTGTAACTCCTTCGCAG,Pck2
Mm_Brie_Kinase_1876,TGCGTATTATGACCCGCCTG,Pck2
MGLibA_40056,GTGCCTCGGCCATGGGACGT,Pdcd1
MGLibB_40044,GATATCTTGTTGAGGTCTCC,Pdcd1
Mm_Pdcd1_44,CAATACAGGGATACCCACTA,Pdcd1
Mm_Pdcd1_45,GACACACGGCGCAATGACAG,Pdcd1
Mm_Pdcd1_46,CAGCTTGTCCAACTGGTCGG,Pdcd1
Mm_Pdcd1_47,TTGGCTCAAACCATTACAGA,Pdcd1
Mm_Pdcd1_48,GCACCCCAAGGCAAAAATCG,Pdcd1
MGLibA_40051,CACACTGCTGCCGACGTCTA,Pdcd1lg2
MGLibA_40052,GAAGTGTACACCGTAGACGT,Pdcd1lg2
Mm_Pdcd1lg2_50,CCAGTTCAGTGCATTCTCTG,Pdcd1lg2
Mm_Pdcd1lg2_51,GTGGAACAAAGCCTTTCCCA,Pdcd1lg2
Mm_Pdcd1lg2_52,GATAGACACTAGGATCCTGG,Pdcd1lg2
Mm_Pdcd1lg2_53,CTAGGGGATAACCTCTAGCC,Pdcd1lg2
Mm_Brie_Kinase_681,AGATATACTCATGTCCATCG,Pdgfra
Mm_Brie_Kinase_682,CACAGAATACTGCTTCTATG,Pdgfra
Mm_Brie_Kinase_683,TAACCTTGCACAATAACGGG,Pdgfra
Mm_Brie_Kinase_684,TAAGGCAGGAGAAACGATCG,Pdgfra
MGLibA_40191,GCTGTAGACGTAGTAAGTAT,Pdgfrb
MGLibB_40179,TCAGTGAGTGTGAACGACCA,Pdgfrb
Mm_Brie_Kinase_685,ATGGACGTACCCCCGCATGA,Pdgfrb
Mm_Brie_Kinase_686,CCGCAGAGAATGGCTACGTG,Pdgfrb
Mm_Brie_Kinase_687,CGGACAGTGGCTGATCCACG,Pdgfrb
Mm_Brie_Kinase_688,CGGTCATGAGTACATCTACG,Pdgfrb
Mm_Brie_Kinase_1677,ATTGTGTACGACATGAAGAG,Pdgfrl
Mm_Brie_Kinase_1678,CTCTAGAGCTACGATGTAAG,Pdgfrl
Mm_Brie_Kinase_1679,GAGCGTGACTTTGGCTGACG,Pdgfrl
Mm_Brie_Kinase_1680,GTGAAGCAGAGTGAACGCTA,Pdgfrl
Mm_Brie_Kinase_2505,AAAGGGAAGAATTAGAGCCG,Pdik1l
Mm_Brie_Kinase_2506,ACACCCAAATGTGATTCACT,Pdik1l
Mm_Brie_Kinase_2507,CTTGGAACCCACACTCAAAG,Pdik1l
Mm_Brie_Kinase_2508,GAGGTAGGCCGAGGTAGTTA,Pdik1l
Mm_Brie_Kinase_2469,AAACACCATGTGATAGAGAT,Pdk1
Mm_Brie_Kinase_2470,ATGGCTATGAGAACGCTAGG,Pdk1
Mm_Brie_Kinase_2471,TTGATAGCCTTATTGTTCGG,Pdk1
Mm_Brie_Kinase_2472,TTGTCGCAGAAACATAAACG,Pdk1
Mm_Brie_Kinase_689,CAACTGCAGCGTGTCTGATG,Pdk2
Mm_Brie_Kinase_690,CATAGACCATGTGAATGGGC,Pdk2
Mm_Brie_Kinase_691,GCAGTTTCTAGACTTCGGTA,Pdk2
Mm_Brie_Kinase_692,GGTGCTGCCATCAAAGATGA,Pdk2
Mm_Brie_Kinase_2573,CCAGCTCTGAACTAATCCCA,Pdk3
Mm_Brie_Kinase_2574,CTTACTTATCCAAAACTCGT,Pdk3
Mm_Brie_Kinase_2575,GTTGTTCCTACAATGGCCCA,Pdk3
Mm_Brie_Kinase_2576,TAAGCATGCGGAAAGAAATG,Pdk3
Mm_Brie_Kinase_1341,GCTTAGGTTTGTAGACACGC,Pdk4
Mm_Brie_Kinase_1342,GGAACGTACACAATGTGGAT,Pdk4
Mm_Brie_Kinase_1343,TATCGACCCAAACTGTGATG,Pdk4
Mm_Brie_Kinase_1344,TGAGCATCCGAGTAGAAATG,Pdk4
Mm_Brie_Kinase_693,ATGTATAATCTATCAGCTCG,Pdpk1
Mm_Brie_Kinase_694,CATTTGATGAGACCTGTACC,Pdpk1
Mm_Brie_Kinase_695,CCCTAAGGCTAGAGATCTTG,Pdpk1
Mm_Brie_Kinase_696,GGAATGCCAGGGGACGAACC,Pdpk1
Mm_Brie_Kinase_2333,AGGGGTACTAACCATACACA,Pdxk
Mm_Brie_Kinase_2334,CCACTTTGTCCCTGTACACG,Pdxk
Mm_Brie_Kinase_2335,CTCTGTTACCCACGTAGCCA,Pdxk
Mm_Brie_Kinase_2336,GGAACTTCATGAGCTGTACG,Pdxk
MGLibA_40341,GAAGATCGCAGTGCGTGACG,Peak1
MGLibB_40328,GAGTCACTCTCCAGTCGACG,Peak1
Mm_Brie_Kinase_2629,AGTGCAACCTACAGCAACCT,Peak1
Mm_Brie_Kinase_2630,CCGCCGCCGCAAAACAGATG,Peak1
Mm_Brie_Kinase_2631,CGAGGTCATCAGTAACGAAG,Peak1
Mm_Brie_Kinase_2632,GTGTAAGCCATATACCGTTG,Peak1
MGLibA_40474,TCTTGACATGAGCGTCGCTG,Pf4
MGLibA_40475,CAGCTGATACCTAACTCTCC,Pf4
Mm_Brie_Kinase_697,CGAGCCCTGACTACCCCGAA,Pfkfb2
Mm_Brie_Kinase_698,TGATGCCACCAATACCACTC,Pfkfb2
Mm_Brie_Kinase_699,TGGGTACTCCAATCCAGTTG,Pfkfb2
Mm_Brie_Kinase_700,TTTAAAAAAAAACTCACTTG,Pfkfb2
Mm_Brie_Kinase_2249,AAGTACCATTCAGACCGCGG,Pfkfb3
Mm_Brie_Kinase_2250,CATTCTCGCCATGCCGACAC,Pfkfb3
Mm_Brie_Kinase_2251,TGTCAAAAGCTACCTGACAA,Pfkfb3
Mm_Brie_Kinase_2252,TGTGGGAGAGTATCGGCGTG,Pfkfb3
Mm_Brie_Kinase_2689,CAACCAATACGACCCGAGAG,Pfkfb4
Mm_Brie_Kinase_2690,CCCCGGTCTTACCACCACGC,Pfkfb4
Mm_Brie_Kinase_2691,TCCCCCCCAGAATTCAACGT,Pfkfb4
Mm_Brie_Kinase_2692,TGTCCCGGTTGACATAGTCA,Pfkfb4
Mm_Brie_Kinase_701,AGCCCTGCACCGCATTATGG,Pfkl
Mm_Brie_Kinase_702,CCGTATGGGCATATATGTGG,Pfkl
Mm_Brie_Kinase_703,CTGTAAGGCCTTCACTACGA,Pfkl
Mm_Brie_Kinase_704,GGAGATACCAGTGCGCACTG,Pfkl
Mm_Brie_Kinase_705,CATAGACACGCTCTCCCACG,Pfkm
Mm_Brie_Kinase_706,CCTCACGGTAGAGCGAACAG,Pfkm
Mm_Brie_Kinase_707,GCGCCTTGGATATGACACCC,Pfkm
Mm_Brie_Kinase_708,TTAGACCAAAGACGTGACCA,Pfkm
Mm_Brie_Kinase_1481,AAGGAAGCCGTGAAACTCCG,Pfkp
Mm_Brie_Kinase_1482,CAATCTGTGCGTGATCGGCG,Pfkp
Mm_Brie_Kinase_1483,GAAGTATTCCTACCTCAACG,Pfkp
Mm_Brie_Kinase_1484,TTAGATCAAAGAAATCGGCT,Pfkp
Mm_Brie_Kinase_713,CTTCCTCTACATGAAAGCGG,Pgk1
Mm_Brie_Kinase_714,GGACTGCACACCGAGCCCAT,Pgk1
Mm_Brie_Kinase_715,TAAGGTGCTCAACAACATGG,Pgk1
Mm_Brie_Kinase_716,TCAAGAACAGAACATCCCTG,Pgk1
Mm_Brie_Kinase_717,CGGGCTCACAGTTCTACGGT,Pgk2
Mm_Brie_Kinase_718,GGAAGGCTTCTACTTTAGCA,Pgk2
Mm_Brie_Kinase_719,GGATACCATCAGGCCGACCG,Pgk2
Mm_Brie_Kinase_720,GGATGATAGACCCATTATCT,Pgk2
Mm_Brie_Kinase_1769,ATACTTACTACGAAAGGTGT,Pgm2l1
Mm_Brie_Kinase_1770,TACAGTAATACAGTCAACAC,Pgm2l1
Mm_Brie_Kinase_1771,TCATTCCAAGAATCATTCCA,Pgm2l1
Mm_Brie_Kinase_1772,TGGACATGACTACGTGCAGT,Pgm2l1
Mm_Brie_Kinase_721,AGTGTAGTGAAGTTAATGAG,Phka1
Mm_Brie_Kinase_722,CTAAACTAGCTCCTACCTCA,Phka1
Mm_Brie_Kinase_723,GAGATAGGGAAAGTGATCGT,Phka1
Mm_Brie_Kinase_724,GTAGAAAACCTACGATTCAG,Phka1
Mm_Brie_Kinase_2177,ACAGTAGACCGAGTTCCACT,Phka2
Mm_Brie_Kinase_2178,CAAACAAATTGGTATCCCAG,Phka2
Mm_Brie_Kinase_2179,CACAGAAAGTATGTCCCGAG,Phka2
Mm_Brie_Kinase_2180,GGGTCATAATGCAATCGGTG,Phka2
Mm_Brie_Kinase_2065,AACGCAGGGTAACTGATGCA,Phkb
Mm_Brie_Kinase_2066,AAGCGGTTTCCAAGTAACTG,Phkb
Mm_Brie_Kinase_2067,CCGTGTTATAGATTATCTGG,Phkb
Mm_Brie_Kinase_2068,TCGGCCATAAAGTGTATGAG,Phkb
Mm_Brie_Kinase_725,AAAATCATTGACATCACCGG,Phkg1
Mm_Brie_Kinase_726,ACCAGTTTGGCTCACCAGAG,Phkg1
Mm_Brie_Kinase_727,TCCCTCCAGAAAGATCATGC,Phkg1
Mm_Brie_Kinase_728,TGAAATCATACAGTGCTCCA,Phkg1
Mm_Brie_Kinase_1693,AATGTGCATCTCTCGCCGTG,Phkg2
Mm_Brie_Kinase_1694,CATGAAGCTAGAAGACTCGT,Phkg2
Mm_Brie_Kinase_1695,CGGTAGCTCGATGGACACAG,Phkg2
Mm_Brie_Kinase_1696,GTAGCATCAGGATTTGGCGC,Phkg2
MGLibB_40751,GGAGTTACAGCGCCAGAAGA,Phldb3
MGLibB_40752,TCTCCACATGATCCCGCTCC,Phldb3
Mm_Brie_Kinase_2017,ATTGATCGAGTAAAGTCCAG,Pi4k2a
Mm_Brie_Kinase_2018,CACTTTCCGCAAGTACCGGG,Pi4k2a
Mm_Brie_Kinase_2019,GCTGTCGGTTCGTGTTCTCA,Pi4k2a
Mm_Brie_Kinase_2020,TTAGGGTTAAGGTGCCCGTA,Pi4k2a
Mm_Brie_Kinase_1637,CCTTCCCCGGACACCGCCGG,Pi4k2b
Mm_Brie_Kinase_1638,GCTGCCTGCTTCCTAACCAG,Pi4k2b
Mm_Brie_Kinase_1639,GGCAGAAAGTTCCATCGGAT,Pi4k2b
Mm_Brie_Kinase_1640,TTGGCTTAGGAGGTTTGAAG,Pi4k2b
Mm_Brie_Kinase_2389,ACATCGATCCAGATGTAGTG,Pi4ka
Mm_Brie_Kinase_2390,AGGAACCGTGATCCGATAGG,Pi4ka
Mm_Brie_Kinase_2391,GGTATGTACCTCCATCACGC,Pi4ka
Mm_Brie_Kinase_2392,TGTGCTAATGGGATTCGCTG,Pi4ka
Mm_Brie_Kinase_2121,CCACTCAGCGACACTCGCGA,Pi4kb
Mm_Brie_Kinase_2122,CTTGATGAATTCTCGCTCAG,Pi4kb
Mm_Brie_Kinase_2123,GGCTCCCTACCTGATCTACG,Pi4kb
Mm_Brie_Kinase_2124,TGATGATGAAGCCTGGTCAG,Pi4kb
Mm_Brie_Kinase_729,ACAGTGCAAAGAAACATGTG,Pik3c2a
Mm_Brie_Kinase_730,GCCTAAGGTAGACTATGTGG,Pik3c2a
Mm_Brie_Kinase_731,GGAAGGCCCGCATAATCCAG,Pik3c2a
Mm_Brie_Kinase_732,GTATAAATAATGTCAAACGC,Pik3c2a
Mm_Brie_Kinase_2597,AGACTGCCAAACTCATAGCG,Pik3c2b
Mm_Brie_Kinase_2598,CCTCACACCTGGACTAGCTG,Pik3c2b
Mm_Brie_Kinase_2599,GGAAGGCGTCCACCTCATTG,Pik3c2b
Mm_Brie_Kinase_2600,TGCAAAGTTCCTTGCCACCG,Pik3c2b
Mm_Brie_Kinase_733,AAGTGATCATTTGCATATCG,Pik3c2g
Mm_Brie_Kinase_734,ATGCACAGTGCCGGGTTCAG,Pik3c2g
Mm_Brie_Kinase_735,ATGGAGTACTTTATTACTGA,Pik3c2g
Mm_Brie_Kinase_736,TCGCCCACAAGACACAGACC,Pik3c2g
Mm_Brie_Kinase_2401,AGCCTGTAAGAACTCAACAC,Pik3c3
Mm_Brie_Kinase_2402,ATACACATCCCATATAGTCA,Pik3c3
Mm_Brie_Kinase_2403,ATGGACCAGGCGATCTACAA,Pik3c3
Mm_Brie_Kinase_2404,CTCACCAAGGCTCATCGGCA,Pik3c3
Mm_Brie_Kinase_737,AGCAGATCTTCTAACCCATG,Pik3ca
Mm_Brie_Kinase_738,CAGTTACTCCCATACAGGAC,Pik3ca
Mm_Brie_Kinase_739,GAGGCGAGTTGAGATCCCGC,Pik3ca
Mm_Brie_Kinase_740,TCTTACCTAGGATTGGAACA,Pik3ca
Mm_Brie_Kinase_1893,ACGGACGGCTCGTGCTCAGG,Pik3cb
Mm_Brie_Kinase_1894,ATTAGCTTACCTTATCGAAG,Pik3cb
Mm_Brie_Kinase_1895,CATTCCACAAGGATGAAGTG,Pik3cb
Mm_Brie_Kinase_1896,TATGTCCGGGAATACGCTGT,Pik3cb
Mm_Brie_Kinase_741,AAAACTGGCGCATCTTAGTG,Pik3cd
Mm_Brie_Kinase_742,CACCAAGTGGAATAAACACG,Pik3cd
Mm_Brie_Kinase_743,GGAGCGTGGGCGCATCACGG,Pik3cd
Mm_Brie_Kinase_744,GTTGTGTGTTCAACTACCGG,Pik3cd
Mm_Brie_Kinase_1373,CACCCACCAGGTACTCATCG,Pik3cg
Mm_Brie_Kinase_1374,GATCTATGACAGGTACCAAG,Pik3cg
Mm_Brie_Kinase_1375,GGAGCACATAGTCCCCGTGG,Pik3cg
Mm_Brie_Kinase_1376,TGCGGGGCGTAACCAGACGG,Pik3cg
Mm_Brie_Kinase_745,CTGGAAATCTGAAAAGCACG,Pik3r1
Mm_Brie_Kinase_746,GAGCTTTATAAGGAGAGGCG,Pik3r1
Mm_Brie_Kinase_747,TCCATTAACCTTCAACTCTG,Pik3r1
Mm_Brie_Kinase_748,TGGCTACAATGAAACCACTG,Pik3r1
Mm_Brie_Kinase_749,AAGAGGTAAATGACAAATTG,Pik3r3
Mm_Brie_Kinase_750,ACTGAGCGAGAGACTCGTGG,Pik3r3
Mm_Brie_Kinase_751,ATAAAGATCTATCATCGGGA,Pik3r3
Mm_Brie_Kinase_752,TATCGAGCGCTTTCGCAGAG,Pik3r3
Mm_Brie_Kinase_1925,CTGGCGAACTCGTAGACATG,Pik3r4
Mm_Brie_Kinase_1926,GGGTACTGATGCGATCGTAG,Pik3r4
Mm_Brie_Kinase_1927,TAGATATTGACATCGTTGCG,Pik3r4
Mm_Brie_Kinase_1928,TCTCATGTACTCTAACTCGG,Pik3r4
Mm_Brie_Kinase_2729,CCACAGGAATCTCCTACCAG,Pik3r5
Mm_Brie_Kinase_2730,CGAGAGGCCTGAGACAAAGG,Pik3r5
Mm_Brie_Kinase_2731,GCTGAGCGGGACAGTCCAAG,Pik3r5
Mm_Brie_Kinase_2732,TGTACTTACACAGAGGACAG,Pik3r5
Mm_Brie_Kinase_753,AAGGACCGGATTTCCGATTG,Pim1
Mm_Brie_Kinase_754,CCGGCAAGTTGTCGGCGACG,Pim1
Mm_Brie_Kinase_755,CGATGAGTTTGATTTCGCCG,Pim1
Mm_Brie_Kinase_756,TTCGACTTTATCACCGAACG,Pim1
Mm_Brie_Kinase_757,ATCCTGATCGACCTATGCCG,Pim2
Mm_Brie_Kinase_758,CAGAGGCTTGGTCAACATGG,Pim2
Mm_Brie_Kinase_759,CCTGACGTCTATCCGTGACG,Pim2
Mm_Brie_Kinase_760,GAAGGCGTATCACACCCGGA,Pim2
Mm_Brie_Kinase_2385,ACTTACGAGACTGCCCCACT,Pim3
Mm_Brie_Kinase_2386,GCTGTAGGATCTTCACTGGG,Pim3
Mm_Brie_Kinase_2387,GGTGCACGACCCCACAATTG,Pim3
Mm_Brie_Kinase_2388,TTCGACTTCATCACTGAACG,Pim3
Mm_Brie_Kinase_1689,CATGGTGGCTTCATACACAG,Pink1
Mm_Brie_Kinase_1690,CCAGCCCAGCTACCGACTGG,Pink1
Mm_Brie_Kinase_1691,CGAGGAACAGTGTGCGACCG,Pink1
Mm_Brie_Kinase_1692,GTCGGACTTGAGATCCCGAT,Pink1
Mm_Brie_Kinase_765,CATCAAGACCATTACCAGTG,Pip4k2a
Mm_Brie_Kinase_766,GGAAATACGACTTAAAGGTG,Pip4k2a
Mm_Brie_Kinase_767,GGGGGGTCAACCATTCGGTA,Pip4k2a
Mm_Brie_Kinase_768,GTATATAGTGGAATGTCATG,Pip4k2a
Mm_Brie_Kinase_2137,AGCTTACAGCAAGATCAAGG,Pip4k2b
Mm_Brie_Kinase_2138,CAGTCTTGATGACGAAACGC,Pip4k2b
Mm_Brie_Kinase_2139,GCATCGCAAATACGACCTGA,Pip4k2b
Mm_Brie_Kinase_2140,GGGCATGTACCGCCTGACCG,Pip4k2b
Mm_Brie_Kinase_2225,AGTGTCGAGCGAAGATATTG,Pip4k2c
Mm_Brie_Kinase_2226,TCCTTGAACTTGAAATGACT,Pip4k2c
Mm_Brie_Kinase_2227,TCTGGCAGCAACATCACTGG,Pip4k2c
Mm_Brie_Kinase_2228,TTTCGTACAGCAGAAAGTGA,Pip4k2c
Mm_Brie_Kinase_769,ACAACATGGACCATGCACAG,Pip5k1a
Mm_Brie_Kinase_770,ACAGCTATGGAATCCATCCA,Pip5k1a
Mm_Brie_Kinase_771,GTGAGTGATGCCTAACTGGA,Pip5k1a
Mm_Brie_Kinase_772,TGAAGGGTTCAACTTACAAG,Pip5k1a
Mm_Brie_Kinase_761,CCGACGCATCCACGCCTCGG,Pip5k1c
Mm_Brie_Kinase_762,GCCATGGAGTCTATCCAGGG,Pip5k1c
Mm_Brie_Kinase_763,TGGTGGCAAGAACATCCGCG,Pip5k1c
Mm_Brie_Kinase_764,TTACCAAATAGTCATCTGGA,Pip5k1c
Mm_Brie_Kinase_2461,CATGACCCAAGTTCACGAAG,Pip5kl1
Mm_Brie_Kinase_2462,GCTTCTTTGTGAAGACCCAA,Pip5kl1
Mm_Brie_Kinase_2463,GGACTCACCTCTCAGAAATG,Pip5kl1
Mm_Brie_Kinase_2464,TTTCAGGCGTATACAGTCTG,Pip5kl1
MGLibA_41090,CTCGCCATCGTCCTTCTCGT,Pitpna
MGLibB_41078,CTTACCTCATCTACAGACAC,Pitpna
Mm_Brie_Kinase_825,ACAGTTGCGTAGATCAACAT,Pkd1
Mm_Brie_Kinase_826,AGCTCGCAGACATAACTATG,Pkd1
Mm_Brie_Kinase_827,ATTCCCGTACCGATATACCT,Pkd1
Mm_Brie_Kinase_828,TGATGGTGTCCTATATACGT,Pkd1
Mm_Brie_Kinase_829,GCTCGGGAGCTACCGCGGCG,Pkd2
Mm_Brie_Kinase_830,GGGATCATTGCGTCGTACAG,Pkd2
Mm_Brie_Kinase_831,TGCCTGGAGCAGGACGAAAG,Pkd2
Mm_Brie_Kinase_832,TTCGGTTGTCAGCTTGCGTG,Pkd2
Mm_Brie_Kinase_2109,ACTGCGCGCCAGACACGTTG,Pkdcc
Mm_Brie_Kinase_2110,CACTGCTTTAAGCGCCACCG,Pkdcc
Mm_Brie_Kinase_2111,GCAGTTTGTGCTAGTGAACG,Pkdcc
Mm_Brie_Kinase_2112,GGTGCAGCGCTATTCCCGCG,Pkdcc
Mm_Brie_Kinase_833,CTGGTGACCGAAGTGGAACA,Pklr
Mm_Brie_Kinase_834,GGGCGATGCAAAGACAGTGT,Pklr
Mm_Brie_Kinase_835,GGGTTCACTCCAGACCTGTG,Pklr
Mm_Brie_Kinase_836,TGTACGAAAAGCCAGTGATG,Pklr
Mm_Brie_Kinase_773,CTTCCTGACTTCATGCACGT,Pkm
Mm_Brie_Kinase_774,GGGCAGAGTCAATGTCCAGG,Pkm
Mm_Brie_Kinase_775,TGAAATAGCACATGCCTGTG,Pkm
Mm_Brie_Kinase_776,TTTCTCTCATGGAACCCATG,Pkm
Mm_Brie_Kinase_2661,AAGATGGTGAGACCCAGACT,Pkmyt1
Mm_Brie_Kinase_2662,CTCCATATGAGCCATGACCC,Pkmyt1
Mm_Brie_Kinase_2663,CTGGACCATCTACATAGTCA,Pkmyt1
Mm_Brie_Kinase_2664,GTTTACGAGTTCGGTCTTTG,Pkmyt1
Mm_Brie_Kinase_2741,AAAGTCGCCCCTGACACTTG,Pkn1
Mm_Brie_Kinase_2742,ATGATCCAGACCTATAGCAA,Pkn1
Mm_Brie_Kinase_2743,CAGTAAGTCTAGGCGTCGAG,Pkn1
Mm_Brie_Kinase_2744,GCTCAAGCTGGACAACACAG,Pkn1
Mm_Brie_Kinase_2169,ATAGAATTTGCAGTAGCCGA,Pkn2
Mm_Brie_Kinase_2170,CATCGTTGTATCGGATCCAG,Pkn2
Mm_Brie_Kinase_2171,TGTGCCAGAATGATTTACTG,Pkn2
Mm_Brie_Kinase_2172,TTTGAAGCTAGATAATACTG,Pkn2
Mm_Brie_Kinase_2649,CTGCTACGTAGAGAGTGGGT,Pkn3
Mm_Brie_Kinase_2650,GCAGCACCGACTTCGAGTAG,Pkn3
Mm_Brie_Kinase_2651,GCCACAGACCGACGCCACCT,Pkn3
Mm_Brie_Kinase_2652,TGGGCAAAGAGCCGCCCCTG,Pkn3
Mm_Brie_Kinase_837,ACTCCCACCACATTTAAAGG,Plau
Mm_Brie_Kinase_838,CCAACACTGATACCAAAGGT,Plau
Mm_Brie_Kinase_839,CCCCCAACAATCTTAAAGCG,Plau
Mm_Brie_Kinase_840,GCTGGTACGTATCTTCAGCA,Plau
Mm_Brie_Kinase_841,CCACTAGCAAGGTATACCTG,Plk1
Mm_Brie_Kinase_842,CTAGCACACCAACACGTCGT,Plk1
Mm_Brie_Kinase_843,GAGCGATTGAAAACCTTGGT,Plk1
Mm_Brie_Kinase_844,GCTGGCGAAAGAAATTCCGG,Plk1
Mm_Brie_Kinase_965,AGCTATCAAGTGCTTAGCAG,Plk2
Mm_Brie_Kinase_966,CCTAGCAGCATCGTATACCT,Plk2
Mm_Brie_Kinase_967,CGAACAAGAAATCTTGCACA,Plk2
Mm_Brie_Kinase_968,TTATAGTCGACCCCACGACG,Plk2
Mm_Brie_Kinase_213,AAATCTGTTCAATGGAAGGG,Plk3
Mm_Brie_Kinase_214,CCGAGGACAGCTCGCCCCGT,Plk3
Mm_Brie_Kinase_215,CGAGTCTGGTATAGCCTACG,Plk3
Mm_Brie_Kinase_216,GTGAAAAGCGAACGATATGG,Plk3
MGLibA_41532,CTCGGTAAAGGATCATTTGC,Plk4
MGLibB_41518,AGAGCTGAGTCCATACACAC,Plk4
Mm_Brie_Kinase_2337,ATGTACCAAAACATCCGTGA,Plk5
Mm_Brie_Kinase_2338,GAAGTGCGCTATTACCTTCG,Plk5
Mm_Brie_Kinase_2339,GCACCATGTACACGTGATCG,Plk5
Mm_Brie_Kinase_2340,GCGCGGGAAGCTGATCGGCA,Plk5
Mm_Brie_Kinase_845,CATGACGGTACTTACACCAG,Plxna3
Mm_Brie_Kinase_846,CCGTAAGCTCATCGACGATG,Plxna3
Mm_Brie_Kinase_847,GATGGGCACTCTGCACCAAG,Plxna3
Mm_Brie_Kinase_848,TCAGCACTGACATATTCGGT,Plxna3
Mm_Brie_Kinase_2617,ACATGATGTAGAGTTGCTCG,Plxna4
Mm_Brie_Kinase_2618,CATTGGCTGTGAGCGCAATG,Plxna4
Mm_Brie_Kinase_2619,GAAGGAACATTATCTCTCGG,Plxna4
Mm_Brie_Kinase_2620,GCCACACTCGAAATCCGGGT,Plxna4
MGLibA_41669,TGCAAGCGTTGGGACTCGAC,Pms2
MGLibB_41657,CTTCCCATCAATAGGCTTGA,Pms2
Mm_Brie_Kinase_1669,AGCTGGTGAGTGACACACGG,Pmvk
Mm_Brie_Kinase_1670,CTACAAGGAGACCTATCGGA,Pmvk
Mm_Brie_Kinase_1671,GCTCTCTGGTCCACTCAAGG,Pmvk
Mm_Brie_Kinase_1672,TGTCTGTATCACAGCCCCAT,Pmvk
Mm_Brie_Kinase_2025,ATTCCCAAGAAAGCACTTCG,Pnck
Mm_Brie_Kinase_2026,GATCGCTCTCATCATAGAAG,Pnck
Mm_Brie_Kinase_2027,GGAGCAGAAACCCTACGGGA,Pnck
Mm_Brie_Kinase_2028,TCCACCTCCAGGGTAACAGG,Pnck
Mm_Brie_Kinase_1577,AAGTGCTCCCGAAACCAAGG,Pnkp
Mm_Brie_Kinase_1578,CCGACGTTAAGGGCGAACTG,Pnkp
Mm_Brie_Kinase_1579,GCTGAGCTCTTCCCAACGCA,Pnkp
Mm_Brie_Kinase_1580,TCTCTGGGTACAGAATCCTA,Pnkp
MGLibB_41850,GACTCAATCACTAGGAACAA,Poln
Mm_Poln_MA41864,GCTGTGTGATGTTAGATATT,Poln
MGLibA_41868,GCTGGTCAATCGCCTCATTG,Polq
MGLibB_41854,GGAGAACTGTCCCGTTGGTG,Polq
Mm_Brie_Kinase_1885,CACATGACCCTCGTGCCCAG,Pomk
Mm_Brie_Kinase_1886,CCCATTCTGAAGTAGCCCGG,Pomk
Mm_Brie_Kinase_1887,CGCCACGTTCATAAGGGCCA,Pomk
Mm_Brie_Kinase_1888,GAGTGAGCACGTGGTCACGC,Pomk
MGLibA_42019,GTACTTCGCGCCGAGTAACG,Postn
MGLibB_42006,TCCTGGCTCACAGCCGCATC,Postn
MGLibA_42126,CACAGAGCTGATTCCGAAGT,Pparg
MGLibB_42111,CCATTGAGTGCCGAGTCTGT,Pparg
MGLibB_42147,GTCCATCTGCTCCAGCGCCG,Ppfibp1
MGLibB_42149,GAGTGACGCTAGTGACATGC,Ppfibp1
Mm_Brie_Kinase_2745,AGAGCCGAGTTCGAACATGG,Ppip5k1
Mm_Brie_Kinase_2746,CGTGACTTTCGACAAAAGAG,Ppip5k1
Mm_Brie_Kinase_2747,GGATGATCGCGATGACACAA,Ppip5k1
Mm_Brie_Kinase_2748,GGTGTACCGGATCCTACAGG,Ppip5k1
MGLibA_42696,GCCGCACCAGAAGTCATTTC,Prkaa1
Mm_Brie_Kinase_2105,ATCACCATGAAAATATCAGA,Prkaa1
Mm_Brie_Kinase_2106,CCTGTGACAATAATCCACAC,Prkaa1
Mm_Brie_Kinase_2107,GAAGATTCGGAGCCTTGACG,Prkaa1
Mm_Brie_Kinase_2108,GATCGGCCACTACATCCTGG,Prkaa1
MGLibB_42684,ACAGGCATATGGTTGTCCAT,Prkaa2
MGLibB_42686,GCCAAATTATGCAGCACCTG,Prkaa2
Mm_Brie_Kinase_2133,ACAGCTCCAGATATCGACCT,Prkaa2
Mm_Brie_Kinase_2134,CAGAACGGTTGAGATAGTCT,Prkaa2
Mm_Brie_Kinase_2135,GTGATGAATAGTCTGTATAG,Prkaa2
Mm_Brie_Kinase_2136,TCCATAAAAGAACCTGATGG,Prkaa2
Mm_Brie_Kinase_849,ACTGTTCATACCAGACACAT,Prkab1
Mm_Brie_Kinase_850,AGATCCTTACCTTCTCGTGA,Prkab1
Mm_Brie_Kinase_851,CCTGTCCATCGAAACACGGT,Prkab1
Mm_Brie_Kinase_852,CGGGCCACAAGACGCCGCGG,Prkab1
MGLibA_42704,AGCTCGGAGACGTCATGTCG,Prkab2
MGLibB_42690,GTGGGTTCATGATCCGTCAG,Prkab2
Mm_Brie_Kinase_2141,AGGAGCACAAGATCATGGTG,Prkab2
Mm_Brie_Kinase_2142,GTACAAACTCTTTGTCCCCG,Prkab2
Mm_Brie_Kinase_2143,GTCCTCACCTCTTTATCAGA,Prkab2
Mm_Brie_Kinase_2144,TTCAGACCAGCGGATAACGG,Prkab2
Mm_Brie_Kinase_777,CTAAGATCTTCATGGCGTAG,Prkaca
Mm_Brie_Kinase_778,CTTGCTCTAGGGCTACAACA,Prkaca
Mm_Brie_Kinase_779,TCTATCAAACTGATCCAACT,Prkaca
Mm_Brie_Kinase_780,TGAACCTTCCAATCCGCCGT,Prkaca
Mm_Brie_Kinase_781,AAGAGTACTCCAGCCGCACA,Prkacb
Mm_Brie_Kinase_782,ATCCCAGGGTTACAATAAGG,Prkacb
Mm_Brie_Kinase_783,GAAATGGGAGAACCCTCCCC,Prkacb
Mm_Brie_Kinase_784,GGTTATGGAATACGTCCCTG,Prkacb
Mm_Brie_Kinase_853,AGGCGTGGTAGTACGGACCA,Prkag1
Mm_Brie_Kinase_854,GCAGCGATGAGACTTCATGA,Prkag1
Mm_Brie_Kinase_855,TAGACATGAATTCCGGCTTG,Prkag1
Mm_Brie_Kinase_856,TTTGACACTTCGCTACAGGT,Prkag1
Mm_Brie_Kinase_2145,AAGAACATAAGATTGAAACG,Prkag2
Mm_Brie_Kinase_2146,CCACTGAAGCTCATCCGGCG,Prkag2
Mm_Brie_Kinase_2147,GCGTTTATATGCGATTCATG,Prkag2
Mm_Brie_Kinase_2148,GGGACGAGGAAGCATAGATG,Prkag2
Mm_Brie_Kinase_2605,AAGAACATAAGATTGAGACC,Prkag3
Mm_Brie_Kinase_2606,CATGAAGTGCATGTAGACCT,Prkag3
Mm_Brie_Kinase_2607,CCGGGATCTTACCTCCAACG,Prkag3
Mm_Brie_Kinase_2608,GAAAGAACCTGTGCCATACG,Prkag3
Mm_Brie_Kinase_857,AAGACAAACGTGAAACTGTG,Prkar1a
Mm_Brie_Kinase_858,CCACGCTACCTTTCTAACGT,Prkar1a
Mm_Brie_Kinase_859,CCGGCATCCGTACTGACTCG,Prkar1a
Mm_Brie_Kinase_860,TATTCCCGAAGGAATGCCAT,Prkar1a
Mm_Brie_Kinase_861,CCCAACACCTCCAAACCCCG,Prkar1b
Mm_Brie_Kinase_862,GGACGACAACGAGAGAAGGT,Prkar1b
Mm_Brie_Kinase_863,GGTCCGGCTTGGCGACACAG,Prkar1b
Mm_Brie_Kinase_864,TCCAAAGGTATATGTGAACG,Prkar1b
Mm_Brie_Kinase_865,AGAGGAGGATAACGATCCAA,Prkar2a
Mm_Brie_Kinase_866,CAGCGCAGTCCCCGTCATCG,Prkar2a
Mm_Brie_Kinase_867,CGACCTCGTCGACTTCGCGG,Prkar2a
Mm_Brie_Kinase_868,GTTGGTCAGTATGACAACCG,Prkar2a
Mm_Brie_Kinase_869,AGGACAATCAGACTTACCCG,Prkar2b
Mm_Brie_Kinase_870,GGGGAACACGTAATTGACCA,Prkar2b
Mm_Brie_Kinase_871,GTCGGTAACTATGATAACCG,Prkar2b
Mm_Brie_Kinase_872,TAAGGGTGTCAACTTCGCCG,Prkar2b
Mm_Brie_Kinase_785,AAGAAGCACTTACAACGTGA,Prkca
Mm_Brie_Kinase_786,ACCATGCCTTACCCGTGACG,Prkca
Mm_Brie_Kinase_787,CATGGAATACGTCAACGGCG,Prkca
Mm_Brie_Kinase_788,GTGGATAAGTCCATAGAGCA,Prkca
Mm_Brie_Kinase_789,AGGTAGGACTGGAGTACGTG,Prkcb
Mm_Brie_Kinase_790,AGTGTTCCCTCAATCCAGAG,Prkcb
Mm_Brie_Kinase_791,CAAGATTGGCCAAGGTACCA,Prkcb
Mm_Brie_Kinase_792,GGTGATCCAAGATGACGATG,Prkcb
Mm_Brie_Kinase_797,AGAAGGTGGCGATAAACTCG,Prkcd
Mm_Brie_Kinase_798,AGCCCACCATGTATCCTGAG,Prkcd
Mm_Brie_Kinase_799,CGATGATGTAGAGTGTACCA,Prkcd
Mm_Brie_Kinase_800,TTATAAACCTTGAATCGGTG,Prkcd
Mm_Brie_Kinase_801,CCAGACAAAATCACCAACAG,Prkce
Mm_Brie_Kinase_802,GCCTTGTCATTTGACAACCG,Prkce
Mm_Brie_Kinase_803,GTAGGTGGGTTGCCGCAAGT,Prkce
Mm_Brie_Kinase_804,GTCATGTTGGCGGAACTCAA,Prkce
Mm_Brie_Kinase_793,AAGCATCGCTTGGAGTCCGT,Prkcg
Mm_Brie_Kinase_794,ATATGGATCTCATCCGACGT,Prkcg
Mm_Brie_Kinase_795,ATGTACCACATCCAGCAACT,Prkcg
Mm_Brie_Kinase_796,CCCCAGAGCTCACAACACGA,Prkcg
Mm_Brie_Kinase_805,CAACAAACCCACCTACAACG,Prkch
Mm_Brie_Kinase_806,GCAGCGTTTATGGACGACGC,Prkch
Mm_Brie_Kinase_807,TTGTGGTAATAACCCTAACA,Prkch
Mm_Brie_Kinase_808,TTTCCAGGTCGACACTAAGA,Prkch
Mm_Brie_Kinase_809,ACTGAGAAGACACTGTACAT,Prkci
Mm_Brie_Kinase_810,ACTTGTATCCTTGTCGTCCG,Prkci
Mm_Brie_Kinase_811,TCAGAGTCCATTTACCGGAG,Prkci
Mm_Brie_Kinase_812,TTTGCTTCGAGTTATAGGGA,Prkci
Mm_Brie_Kinase_817,ATGGGAGACCAATTTCAACT,Prkcq
Mm_Brie_Kinase_818,CCACCACCGATGCCAGACAA,Prkcq
Mm_Brie_Kinase_819,TTTGACGCCCACATTAACAA,Prkcq
Mm_Brie_Kinase_820,TTTGCACTGCATCAGCGCCG,Prkcq
Mm_Brie_Kinase_821,CAGTGCAGCGAAAGGATATG,Prkcz
Mm_Brie_Kinase_822,CATCGAGTATGTCAATGGCG,Prkcz
Mm_Brie_Kinase_823,GGAGCTTGTCCACGACGACG,Prkcz
Mm_Brie_Kinase_824,TCCATCTTCTGGCTCCACGG,Prkcz
Mm_Brie_Kinase_813,AGTCTGTGAAGCACACGAAG,Prkd1
Mm_Brie_Kinase_814,GGAGCCGGTACTACAAGGTG,Prkd1
Mm_Brie_Kinase_815,GTCCATAGAAACCACATTCG,Prkd1
Mm_Brie_Kinase_816,TTGTCATCCACTCCTACACA,Prkd1
Mm_Brie_Kinase_2057,ACTGTACCACGCGCATCAGG,Prkd2
Mm_Brie_Kinase_2058,GCAACTAGCCTGTTCTATCG,Prkd2
Mm_Brie_Kinase_2059,GGAAGCCGCTGATTACAGTG,Prkd2
Mm_Brie_Kinase_2060,TTTGTGGGCGAAACCCCTGG,Prkd2
Mm_Brie_Kinase_1897,CCAGTAAGAGAATCCCGTCG,Prkd3
Mm_Brie_Kinase_1898,CTGAACCTGACAGTTAGACA,Prkd3
Mm_Brie_Kinase_1899,GATAAACAATGGAGCACACG,Prkd3
Mm_Brie_Kinase_1900,TGAAATCATCACCGATACCG,Prkd3
Mm_Brie_Kinase_873,ACAGAGGATGCTCAAAAATG,Prkdc
Mm_Brie_Kinase_874,AGAGCCAATTCAGTGACCCG,Prkdc
Mm_Brie_Kinase_875,CATGCAGGGTAAGTAATCGT,Prkdc
Mm_Brie_Kinase_876,TGGCCCTTGTAAGTAGACGA,Prkdc
Mm_Brie_Kinase_877,CCTCAAGAAACGCCACATTG,Prkg1
Mm_Brie_Kinase_878,GAAACTCCACAAATGCCAGT,Prkg1
Mm_Brie_Kinase_879,GTACCCCGTGGAATACGGCA,Prkg1
Mm_Brie_Kinase_880,TTGGAGAGAAAGCGTTGCAG,Prkg1
Mm_Brie_Kinase_881,CCAGTGTTGCGATAATCTCG,Prkg2
Mm_Brie_Kinase_882,CTCACTCTCGATCTATCACG,Prkg2
Mm_Brie_Kinase_883,CTGGAAAACCTCTCTATCGA,Prkg2
Mm_Brie_Kinase_884,TACGGGAGAAACTATCAACA,Prkg2
Mm_Brie_Kinase_1181,TATTACTTACTAGAGAAATG,Prkra
Mm_Brie_Kinase_1182,TGATTCAAGCCTGCAGATCG,Prkra
Mm_Brie_Kinase_1183,TGGATGGATCAGGCATTAAG,Prkra
Mm_Brie_Kinase_1184,TTCACCTTCAGAGTAACCGT,Prkra
Mm_Brie_Kinase_893,AGAATCGGCCACGATTACGC,Prkx
Mm_Brie_Kinase_894,CCATCAACATGTATAGGAAG,Prkx
Mm_Brie_Kinase_895,TGAAAACATCCTTCTAGACA,Prkx
Mm_Brie_Kinase_896,TGGGACACCATAGCCACCGT,Prkx
MGLibB_42949,TACAGCCTTGGCATTATATA,Prom1
MGLibB_42950,TTGTGGCTAACCAGCAGACC,Prom1
Mm_Brie_Kinase_897,AGAAGGTCTCGATCACGGGG,Prpf4b
Mm_Brie_Kinase_898,CAAACGGAAAGAAGTTATCG,Prpf4b
Mm_Brie_Kinase_899,CTACCAAGGATATCATCTCG,Prpf4b
Mm_Brie_Kinase_900,TGATGTAAAAGAATATGAGC,Prpf4b
Mm_Brie_Kinase_901,ATGTCTACATTGTTCAAAGT,Prps1
Mm_Brie_Kinase_902,CATCTCCCACAAGTACCATG,Prps1
Mm_Brie_Kinase_903,GATGACTGCAGTAACCCGGC,Prps1
Mm_Brie_Kinase_904,TGCAGATCATATTATCACCA,Prps1
Mm_Brie_Kinase_1905,AGGAGAATATTTCTGACTGG,Prps1l1
Mm_Brie_Kinase_1906,CAAGAGGGTCACTTCCATCG,Prps1l1
Mm_Brie_Kinase_1907,GATGTCTACATCGTTCAGAG,Prps1l1
Mm_Brie_Kinase_1908,GGGCCTCGAGCTCAGCAAGG,Prps1l1
Mm_Brie_Kinase_2205,GATCGGTGAAAGTGTGAGAG,Prps2
Mm_Brie_Kinase_2206,GGAGATTAATGACAACCTGA,Prps2
Mm_Brie_Kinase_2207,GGCTGATCACATCATTACCA,Prps2
Mm_Brie_Kinase_2208,GTGGACCGGATGGTTCTCGT,Prps2
Mm_Brie_Kinase_2621,ACCACCACGAAGGGCCAGGG,Pskh1
Mm_Brie_Kinase_2622,ATAAAGGCCCTAATTGGGCG,Pskh1
Mm_Brie_Kinase_2623,TAGAGACCAAGTACCGAGAA,Pskh1
Mm_Brie_Kinase_2624,TTTGACCGGATTATTGCCAA,Pskh1
MGLibA_43595,GCAGCAATTCACTGTAAAGC,Pten
MGLibB_43582,CATACCTCTGCAGTTAAATT,Pten
MGLibA_43676,TTCGAGTACTAAGACTCACC,Ptk2
MGLibA_43677,TGCAATGGAACGAGTATTAA,Ptk2
Mm_Brie_Kinase_349,ACTCCATGATTATCCAGACA,Ptk2
Mm_Brie_Kinase_350,CAAGCAGCCTACTTACTCGA,Ptk2
Mm_Brie_Kinase_351,GATCGGTCGAATTGAAAATG,Ptk2
Mm_Brie_Kinase_352,TCTTTGTCAAATCTGTACAC,Ptk2
Mm_Brie_Kinase_905,GCAGTATGCATCACTCCGGG,Ptk2b
Mm_Brie_Kinase_906,GCTGACAAGTCAAGATACAA,Ptk2b
Mm_Brie_Kinase_907,TGGGCCCTATTCGCCCACTC,Ptk2b
Mm_Brie_Kinase_908,TTGATAAAAGTACAGCAATG,Ptk2b
Mm_Brie_Kinase_961,CAGGATCTGGAAGAACAACG,Ptk6
Mm_Brie_Kinase_962,CTCTCCCAGTCATCCCAGTG,Ptk6
Mm_Brie_Kinase_963,CTTCAAGGCACGGACAGATG,Ptk6
Mm_Brie_Kinase_964,GCTGTGAAGGTGATCTCTAG,Ptk6
Mm_Brie_Kinase_1789,CTTGCGCATCAATAGTGTGG,Ptk7
Mm_Brie_Kinase_1790,GAGCGTACAACTGTGTACCA,Ptk7
Mm_Brie_Kinase_1791,TGTCTGTCACCCATTCAGGG,Ptk7
Mm_Brie_Kinase_1792,TGTTGTTGTAGCAAGGAACG,Ptk7
MGLibA_43860,CATGAGAGGCACGCCATTCA,Pttg1
MGLibB_43847,ACCAGATTCCCATGATAGAA,Pttg1
Mm_Brie_Kinase_2365,ACCGTGAGTTCATCGCTGAG,Pxk
Mm_Brie_Kinase_2366,AGCAAATAAAAACATATGGG,Pxk
Mm_Brie_Kinase_2367,AGGACTTGTACTTACCACAC,Pxk
Mm_Brie_Kinase_2368,CCAGAGTCTGCAGTCGCACA,Pxk
Mm_Brie_Kinase_1409,ACTTGCGTAGCTTGTTTCGG,Rab11fip5
Mm_Brie_Kinase_1410,TGACCCCCAAGAATCCGGAT,Rab11fip5
Mm_Brie_Kinase_1411,TGATGGAAGAGCCCCATTCG,Rab11fip5
Mm_Brie_Kinase_1412,TGGGAGCCATGTGTACAATG,Rab11fip5
MGLibA_44365,GCTACTGCTAGCAGCCGCTC,Rad51
MGLibA_44366,GGCCATGTACATTGACACCG,Rad51
MGLibA_44362,GCATACAAACCTTCCGATGC,Rad51d
MGLibB_44350,GCAGCAGAATGTACTGTATG,Rad51d
Mm_Brie_Kinase_2181,ACCTGGCGATTGTGACTCAG,Raf1
Mm_Brie_Kinase_2182,GAGAGACTCGAGTTATTACT,Raf1
Mm_Brie_Kinase_2183,GCCGAATAAGCAAAGGACTG,Raf1
Mm_Brie_Kinase_2184,GGGTGTAGAGTATCTGTGCT,Raf1
MGLibA_44712,AGACCAGCAGAAAGTCCTTC,Rbbp8
MGLibA_44713,TCAGCTCTGTAATAAGCTTA,Rbbp8
Mm_Brie_Kinase_1781,AAAGGCGGCCATAGTCTGCA,Rbks
Mm_Brie_Kinase_1782,CAATAAAAAACTCATGTCCA,Rbks
Mm_Brie_Kinase_1783,CCGCACTAACCTGACCAGGT,Rbks
Mm_Brie_Kinase_1784,TTCATTATTGACAATTATGG,Rbks
Mm_Rbm10_MLB_44729,CGTGGACAGCTGCAGTCCCA,Rbm10
Mm_Rbm10MLA_44744,GCTGTCTCCAGGTCAGAGCC,Rbm10
MGLibA_44848,AAGGACCACCTATGGACTAC,Rbm6
MGLibB_44835,CTTAATCGAATAAGCCTGTT,Rbm6
Mm_Brie_Kinase_913,ATTTACAAATAGGGTCCCCG,Ret
Mm_Brie_Kinase_914,CGGCACAGCGCATCACACAG,Ret
Mm_Brie_Kinase_915,CGTCACCCTGAACCTACCCA,Ret
Mm_Brie_Kinase_916,TCTATGGCGTCTACCGTACA,Ret
Mm_mRev1A45157,TGAAATGAAGTTGCAGTCCG,Rev1
Mm_mRev1B45145,CACCCTGTTGTTGAGCTGTT,Rev1
Mm_Brie_Kinase_1445,CATCATCCATACCTTCAAAG,Rfk
Mm_Brie_Kinase_1446,CGGCGATGTCCATAAAATGG,Rfk
Mm_Brie_Kinase_1447,CTATGGGGAAATTCTCAATG,Rfk
Mm_Brie_Kinase_1448,GACATCGCCGCTCCCAACGC,Rfk
MGLibA_45564,ATAGCGCAGCGCTCGCAACC,Rictor
MGLibB_45553,CCTTAGTGAAGTTATTCAGA,Rictor
Mm_mRif1A45569,ACTCTTAATGATACCATTCA,RIF1
Mm_mRif1B45554,TTCCCTACCTGACAATCCTG,RIF1
Mm_Brie_Kinase_1785,AGAACTCCAATGCATGTGGG,Riok1
Mm_Brie_Kinase_1786,GGACGCTAGACTTGTCCACG,Riok1
Mm_Brie_Kinase_1787,TACTATGCTAGCACACCCAG,Riok1
Mm_Brie_Kinase_1788,TTCCTTTACAATAGCCACGC,Riok1
Mm_Brie_Kinase_1629,ACGCCTACTCAGAAGAGCGT,Riok3
Mm_Brie_Kinase_1630,ACGTAAGATCATCCGCATGT,Riok3
Mm_Brie_Kinase_1631,AGTATCCTGTTCACTGACCG,Riok3
Mm_Brie_Kinase_1632,TCTTTCATGCATATGGAGGG,Riok3
Mm_Brie_Kinase_921,AATCCTTGAGTACTGTCCAA,Ripk1
Mm_Brie_Kinase_922,CAGACTGAGACACAGTCGAG,Ripk1
Mm_Brie_Kinase_923,CCTGAATTTGACCTGCTCGG,Ripk1
Mm_Brie_Kinase_924,GAAAGGAAGGATAATCGTGG,Ripk1
Mm_Brie_Kinase_2265,ACAGCTATGCAGTTATCATG,Ripk2
Mm_Brie_Kinase_2266,ACATAAGTGAATAGTACTTG,Ripk2
Mm_Brie_Kinase_2267,ACATCGACCTGACACCAGTG,Ripk2
Mm_Brie_Kinase_2268,AGTTACAAATCTGCACCCGA,Ripk2
Mm_Brie_Kinase_1513,CGGACACGAAGTCCCACTGG,Ripk3
Mm_Brie_Kinase_1514,GAGTTAATGATTCATTGCTG,Ripk3
Mm_Brie_Kinase_1515,GGCCTGTCCACGTTTCAGGG,Ripk3
Mm_Brie_Kinase_1516,GTGTAGGAAGAAGATATCCT,Ripk3
Mm_Brie_Kinase_1817,ATCGTGCACGAGACAGCCGT,Ripk4
Mm_Brie_Kinase_1818,CATGTTTGGTGTCAAACAAG,Ripk4
Mm_Brie_Kinase_1819,CTGCAGTCGTTATCGAAGGG,Ripk4
Mm_Brie_Kinase_1820,TCCTGGCATATGCCGTACAC,Ripk4
Mm_Brie_Kinase_1189,AAAAGGCGATTGAAGCAAGG,Rnasel
Mm_Brie_Kinase_1190,AGACTTCCTTACATCCACGT,Rnasel
Mm_Brie_Kinase_1191,CAGGATTAGCTACATAAGGG,Rnasel
Mm_Brie_Kinase_1192,GTTCAGCAGAGTACGGATCA,Rnasel
MGLibA_45981,GACTCACAATGACTCTGTTG,Rnf4
MGLibB_45969,TCTGTTTCCAAGGAAACCTC,Rnf4
Mm_RNF43MGLA_45975,GAGACGCTTACCCCGGCGGG,Rnf43
Mm_RNF43MGLB_45963,GATGTCAAAGAGTACTGCGT,Rnf43
Mm_Brie_Kinase_925,AATGATACCTGAACAACCCA,Rock1
Mm_Brie_Kinase_926,CAAGCACCAATCTATCGAAG,Rock1
Mm_Brie_Kinase_927,GAACAGATCTAGCTCCAATG,Rock1
Mm_Brie_Kinase_928,GGGGAAATGAAGGGCAAATG,Rock1
Mm_Brie_Kinase_929,AAAAGCTTTAGGAATCGGGA,Rock2
Mm_Brie_Kinase_930,GATTACCTTACGGAAAAGTG,Rock2
Mm_Brie_Kinase_931,GCAGAAAGATGTGCTGAACG,Rock2
Mm_Brie_Kinase_932,TCCCGACTACATATCGCCCG,Rock2
Mm_Brie_Kinase_1313,ACAGCCGACATCGGAATGCG,Ror1
Mm_Brie_Kinase_1314,ACTTCAAGTGAAATCGACAA,Ror1
Mm_Brie_Kinase_1315,AGCACGGGTGTAGACTACCG,Ror1
Mm_Brie_Kinase_1316,TCATCACGACACAAGTCACG,Ror1
Mm_Brie_Kinase_1317,AGAGAATACATACTACACGG,Ror2
Mm_Brie_Kinase_1318,CTGGTCTGACAGTTGCGTGG,Ror2
Mm_Brie_Kinase_1319,GCTCTGGCGCCGATTACAGG,Ror2
Mm_Brie_Kinase_1320,TGGTGGCGCAGATCGCTGCG,Ror2
Mm_Brie_Kinase_937,AGAGATATGAGATACGGACA,Ros1
Mm_Brie_Kinase_938,GGGTTGTAGAACATGTTGCG,Ros1
Mm_Brie_Kinase_939,GTCACTCCTTATACCTACTG,Ros1
Mm_Brie_Kinase_940,GTCATGGTGTGACATTACGC,Ros1
Mm_Rpa1_MA46092,TGACGATGAACTTGTGGACC,Rpa1
Mm_Rpa1_MB46080,GCGCATACCTGCCGTCTTTC,Rpa1
Mm_Brie_Kinase_941,CTCCATCACACACCACGTCA,Rps6ka1
Mm_Brie_Kinase_942,CTGTACCACCGAGTGTAGGG,Rps6ka1
Mm_Brie_Kinase_943,CTTGACAGCATACTCCATGT,Rps6ka1
Mm_Brie_Kinase_944,TTCACGTCACGCACACCCAG,Rps6ka1
Mm_Brie_Kinase_945,AAGGTTACAGGATCAGACGC,Rps6ka2
Mm_Brie_Kinase_946,CACACCGAAGGACCACCAGT,Rps6ka2
Mm_Brie_Kinase_947,CTGCACAATTGGGTGAATGG,Rps6ka2
Mm_Brie_Kinase_948,GAGCAAAAGGGACCCCTCGG,Rps6ka2
Mm_Brie_Kinase_2209,AAGCATTCGTAAAAGACTCT,Rps6ka3
Mm_Brie_Kinase_2210,CCAGAAGTAGTTAACCGCAG,Rps6ka3
Mm_Brie_Kinase_2211,TGATGTGCGTTAGCACTAGG,Rps6ka3
Mm_Brie_Kinase_2212,TGCAATCACACATCATGTGA,Rps6ka3
Mm_Brie_Kinase_1521,ACAGCTGGGTATCATCTACC,Rps6ka4
Mm_Brie_Kinase_1522,AGTGATGGCTGATGTACTGC,Rps6ka4
Mm_Brie_Kinase_1523,CATGCAGATTCACCACGTTG,Rps6ka4
Mm_Brie_Kinase_1524,CCAGCACCGAGCGTTCGGTG,Rps6ka4
Mm_Brie_Kinase_1833,CATGTAGTTTCACAATATTG,Rps6ka5
Mm_Brie_Kinase_1834,CCTGGATTCTAACGGCCATG,Rps6ka5
Mm_Brie_Kinase_1835,CTTTACCTGAAACAGTCGCT,Rps6ka5
Mm_Brie_Kinase_1836,GATTCGGGACACGACAAGGT,Rps6ka5
Mm_Brie_Kinase_1633,CCTGAAGTAGTAAACAGACG,Rps6ka6
Mm_Brie_Kinase_1634,CTTCACAAGATTATCCAAAG,Rps6ka6
Mm_Brie_Kinase_1635,GCCGCGGGTACCTCAAAAGA,Rps6ka6
Mm_Brie_Kinase_1636,GCGGGAGCATGAACGCAAAG,Rps6ka6
Mm_Brie_Kinase_1825,AATGATAGTGAGGAATGCTA,Rps6kb1
Mm_Brie_Kinase_1826,ACTTCGGGTACTTGGTAAAG,Rps6kb1
Mm_Brie_Kinase_1827,CTCTTAGCCTCCATTCACTG,Rps6kb1
Mm_Brie_Kinase_1828,TATTCATGGAAGACACAGCG,Rps6kb1
Mm_Brie_Kinase_1569,AACCCCACTCAGCGAATTGG,Rps6kb2
Mm_Brie_Kinase_1570,AGTGAGCATGTCGTACATCA,Rps6kb2
Mm_Brie_Kinase_1571,CAAGGACACAGCCCATACCC,Rps6kb2
Mm_Brie_Kinase_1572,GCAGCCCTTAATTCGCCAAG,Rps6kb2
Mm_Brie_Kinase_2717,ACACCATGTTAGGCACACAG,Rps6kc1
Mm_Brie_Kinase_2718,ACTGTCCCTTTAGCAAACGG,Rps6kc1
Mm_Brie_Kinase_2719,CGTAGACAGACTCAGACCAA,Rps6kc1
Mm_Brie_Kinase_2720,GCTGTCGTCTTGAGAACTCG,Rps6kc1
Mm_Brie_Kinase_2585,AATTACCAAGTACCTACGGA,Rps6kl1
Mm_Brie_Kinase_2586,CGGCTGACGATCATCCCACA,Rps6kl1
Mm_Brie_Kinase_2587,GCCTGGTGTGAGCTCCGCTG,Rps6kl1
Mm_Brie_Kinase_2588,GTAGTCACGTTTGGTCACAT,Rps6kl1
MGLibA_46483,GTCTACGACTGTTCCAATGC,Rptor
MGLibB_46469,CCAGCATTCCAGCCGAGCAC,Rptor
MGLibA_46529,GTGCTTCGTGGTCAAGGTCG,Rrm1
MGLibB_46517,CTCAACACTCGACATTGTTA,Rrm1
MGLibB_46518,TTGTACATTCTCCAGATATC,Rrm2b
Mm_Rrm2b_MA46532,CCATAGAAGCAGCGAGCCTC,Rrm2b
Mm_Brie_Kinase_949,ACTGATGTAAAACACACGCG,Ryk
Mm_Brie_Kinase_950,CCTCAGGTTATCCTACCTTG,Ryk
Mm_Brie_Kinase_951,TGAGCAGAAATATTGACCTG,Ryk
Mm_Brie_Kinase_952,TGCACACATGAGTAATAGGA,Ryk
Mm_Brie_Kinase_2089,CACTGGCAACTTCCCGTGGG,Sbk1
Mm_Brie_Kinase_2090,CCACCGCGAAGCCATCGGCG,Sbk1
Mm_Brie_Kinase_2091,GCTTCACACGGCGGCACTCA,Sbk1
Mm_Brie_Kinase_2092,GTCGACCTGGTGGCTTACAA,Sbk1
Mm_Brie_Kinase_2809,AATGCCATAGGCTGTCACGA,Sbk2
Mm_Brie_Kinase_2810,AGGTGATTAGGTCCCCATGG,Sbk2
Mm_Brie_Kinase_2811,GGTGAGTAACCAGCAGGACA,Sbk2
Mm_Brie_Kinase_2812,GTTGGATGGGTAGTCCCTCG,Sbk2
Mm_Brie_Kinase_2805,CTTCAGGTCGAGTCAAACCC,Sbk3
Mm_Brie_Kinase_2806,CTTCCCGACAGGTCAAACTG,Sbk3
Mm_Brie_Kinase_2807,GAGCCAATGCTACATCCCAA,Sbk3
Mm_Brie_Kinase_2808,TGAGCAAAGGCAAAATATCG,Sbk3
MGLibA_47139,GACGAACATCGGCTCAGCAG,Scamp5
MGLibB_47126,GGATGTCTGCCTCGAAGTCT,Scamp5
Mm_Brie_Kinase_1981,ACCCATTACTGTGAACTGGT,Scyl1
Mm_Brie_Kinase_1982,AGAACATCTTAACTACCACG,Scyl1
Mm_Brie_Kinase_1983,CATCGAATAGAGATTGTGTG,Scyl1
Mm_Brie_Kinase_1984,GGGTCTGGACTACATGTACT,Scyl1
Mm_Brie_Kinase_2301,AGCTACCTAAAATCCCCATG,Scyl2
Mm_Brie_Kinase_2302,AGGTCTCCCTTGATTAAACA,Scyl2
Mm_Brie_Kinase_2303,ATCATTGATTCTTTAAAACG,Scyl2
Mm_Brie_Kinase_2304,CTCAGCGTGTCATTGTGCAG,Scyl2
Mm_Brie_Kinase_2601,CTCGGTCCAGCAGAAATCTG,Scyl3
Mm_Brie_Kinase_2602,GGTGTTACTGTCCCACATCG,Scyl3
Mm_Brie_Kinase_2603,TGCAGGTTCTAATAAGCCCG,Scyl3
Mm_Brie_Kinase_2604,TTTAGGGAATACGTTAGACG,Scyl3
Mm_Shfm1_MA48382,ATGACTTCTCTAACCAGTTA,Sem1
Mm_Shfm1_MB48366,AGTGCTGAGCTGGAGAAGCA,Sem1
Mm_Brie_Kinase_977,AACCCGTGGATTATCATCGG,Sephs2
Mm_Brie_Kinase_978,CAAGGGGTAAAAGAAGTCGG,Sephs2
Mm_Brie_Kinase_979,CTGGCCCCCGACCAGACCCG,Sephs2
Mm_Brie_Kinase_980,TCCATGCCAATGCTCAGCGA,Sephs2
MGLibA_48011,GATCTCTTTCGGACCGACAT,Setd2
MGLibB_47997,ATCGTCTCCTCATGATTGAA,Setd2
MGLibA_48026,TTACGTGGACGATGCCCTGC,Setd7
MGLibB_48013,GTCTGGAAGGAGAGCATCGC,Setd7
Mm_Brie_Kinase_957,AGAAGCATATTATGTCAGAG,Sgk1
Mm_Brie_Kinase_958,ATATTCTCCTAGACTCCCAG,Sgk1
Mm_Brie_Kinase_959,GCAGCCGTATGACCGGACGG,Sgk1
Mm_Brie_Kinase_960,GTCCTGGACTACATTAATGG,Sgk1
Mm_Brie_Kinase_1337,AGAGCCTTACGATCGAGCAG,Sgk2
Mm_Brie_Kinase_1338,CCAATGGGAACATCAACCTG,Sgk2
Mm_Brie_Kinase_1339,CCTACTGGCCAAGCGCAAGT,Sgk2
Mm_Brie_Kinase_1340,GAGAGAGTGAAGGTAACCAA,Sgk2
Mm_Brie_Kinase_2245,ACCTCACGGAACATCAACCT,Sgk3
Mm_Brie_Kinase_2246,ACTCCATCAAAATAGTGTAC,Sgk3
Mm_Brie_Kinase_2247,TGTACCACAAAAAGTTGTGG,Sgk3
Mm_Brie_Kinase_2248,TGTCCATTTGAAGGAATGCT,Sgk3
Mm_Brie_Kinase_2037,GCAGGACGGAGAGTTCCGAA,Sh3bp4
Mm_Brie_Kinase_2038,GGAGATGAAGGTCTCCGCCG,Sh3bp4
Mm_Brie_Kinase_2039,GTAGTTTAATGGCTGCACGT,Sh3bp4
Mm_Brie_Kinase_2040,TGAAGTCGGACAGCTCATTG,Sh3bp4
Mm_Brie_Kinase_1193,CCACGGATGATATCAACCGA,Sh3bp5
Mm_Brie_Kinase_1194,GGCGGCGTTCCAATGCCATG,Sh3bp5
Mm_Brie_Kinase_1195,GGCTGCACGGAGTACCTCGG,Sh3bp5
Mm_Brie_Kinase_1196,TGCTGAACCATGCTACTCAG,Sh3bp5
Mm_Brie_Kinase_1993,CATGGCTGACAAAAATCGAC,Sh3bp5l
Mm_Brie_Kinase_1994,CTCCTGCAGGATCCTCCGAT,Sh3bp5l
Mm_Brie_Kinase_1995,GACCAAATTGTCCCCTAGAG,Sh3bp5l
Mm_Brie_Kinase_1996,GGGAGCATCAGCGTGTGACG,Sh3bp5l
Mm_Brie_Kinase_1881,CATGGTTTGAAATCCCAAAG,Shpk
Mm_Brie_Kinase_1882,GACCAGAATGCCGCTAGCTG,Shpk
Mm_Brie_Kinase_1883,GCAGGCTGTGAATGGATGGA,Shpk
Mm_Brie_Kinase_1884,GTAAGGGAAGAAGGCAACTG,Shpk
MGLibA_48429,TTGATTGTGTGAGTGCCGTC,Shprh
MGLibB_48413,CGAGAAATTGTTACACCTGA,Shprh
Mm_Brie_Kinase_2557,AATACCCATATATCCAGCTG,Sik2
Mm_Brie_Kinase_2558,CCAATTGGTTGTGATGCCCG,Sik2
Mm_Brie_Kinase_2559,TCATAGAGGTTCCTGTACAG,Sik2
Mm_Brie_Kinase_2560,TGGAACGTCTAAAATCACAT,Sik2
Mm_Brie_Kinase_1761,AAGAGGACATCATCGTTGAG,Sik3
Mm_Brie_Kinase_1762,CATTGACAAATAGCGAACCA,Sik3
Mm_Brie_Kinase_1763,CTGGTGACAGAATACGCTAG,Sik3
Mm_Brie_Kinase_1764,TCTGAATCTGACTGGCGCTG,Sik3
MGLibB_48503,GACACACGCCTGATCACACC,Sin3b
MGLibB_48505,CGCTCTCACCTACCTCGACC,Sin3b
Mm_Siva1_54,GACCTGATGGCCGACTGACA,Siva1
Mm_Siva1_55,GTGGACTTTGAGTTGGAGCG,Siva1
Mm_Siva1_56,ACTTCAGTGACTCCTGCAGG,Siva1
Mm_Siva1_57,CGCCGAGCGCTACTCACGCG,Siva1
Mm_Brie_Kinase_1369,CACTGCGCAGATAACCACAA,Slamf6
Mm_Brie_Kinase_1370,GAACGCCATTCATTAGCTGG,Slamf6
Mm_Brie_Kinase_1371,GATTACTTAGGTTGATAACG,Slamf6
Mm_Brie_Kinase_1372,TGGGACCTGCCAGATACACC,Slamf6
Mm_Brie_Kinase_1017,AAAAGAATGTGGATGCGCGG,Slk
Mm_Brie_Kinase_1018,AATGAGAAACCTACGACTGA,Slk
Mm_Brie_Kinase_1019,AGGGAAATGACACCGACTCA,Slk
Mm_Brie_Kinase_1020,GAGTATCAGCTAAAAATACC,Slk
MGLibA_49935,TACACCAGTTGTCGTGAAAC,Slx4
MGLibB_49920,AGATCTTCAGACGGAGCCTC,Slx4
Mm_SMAD3MGLA_49952,GCTCCATGGCCCGTAATTCA,Smad3
Mm_SMAD3MGLB49936,GCCACGCCACACCGAGATCC,Smad3
Mm_mmSMAD4_sg2,GCAGGTGCCTTAGTGACCACG,Smad4
Mm_mmSMAD4sg1,GAACTCTGTACAAAGACCGCG,Smad4
MGLibA_49982,GGCTCCGATACTTATGATTA,Smarca2
MGLibA_49983,GAAGCATGACGTCTTTCTCC,Smarca2
MGLibA_49985,CCACCCTCAGTGTCCGCCAC,Smarca4
MGLibA_49986,AGGCATGTTCAGAGCCGCCG,Smarca4
MGLibA_49988,CAGTTACCGACACCGTAGAA,Smarca5
MGLibB_49974,TCACCCTTGAAGATGAAACC,Smarca5
MGLibA_50070,ACGACTGCCATGCTGAACAC,Smg1
MGLibB_50053,CGTCATTCTGTATGTCAGCA,Smg1
Mm_Brie_Kinase_2541,GACAGCGGTGGATCTCGCAT,Smg1
Mm_Brie_Kinase_2542,TCGGGGTCCACCAATTACAG,Smg1
Mm_Brie_Kinase_2543,TCTGTCTTTAGAAGATTGCG,Smg1
Mm_Brie_Kinase_2544,TGGTCCAATAGCGATGCGTG,Smg1
MGLibA_50242,GTCCTGCAGCTCGCTATAGT,Snai1
MGLibB_50224,GGTATCTCTTCACATCCGAG,Snai1
MGLibA_50245,GAAGCCCAACTACAGCGAAC,Snai2
MGLibB_50228,GCAAAAGCCCTATTGCAGTG,Snai2
Mm_Brie_Kinase_969,CACCCTGCAGACACGCGGGG,Snrk
Mm_Brie_Kinase_970,GAAGATCTGGTTGAGCACTG,Snrk
Mm_Brie_Kinase_971,GCGCAAGTGTCTCTTCAGGG,Snrk
Mm_Brie_Kinase_972,GGCTCTGACGTACTCTACGA,Snrk
Mm_Brie_Kinase_1889,GTTACGAGGTTATGGAAGAG,Snx16
Mm_Brie_Kinase_1890,TCAGAACCTAGTAGCTCACA,Snx16
Mm_Brie_Kinase_1891,TCATTAGGACTAAATTTACA,Snx16
Mm_Brie_Kinase_1892,TCTAGGCTATCAAATGGACC,Snx16
MGLibA_50491,AATGAGCTGACCGTTACTGA,Snx9
MGLibB_50473,CAGACGGAACTAGCGCTCAG,Snx9
MGLibA_50569,CAGCATTGTGCTTGTAGAAT,Sord
MGLibB_50552,GTAGATGAGTACTGCAAGAT,Sord
MGLibA_50656,GGTGTTCTCCGTGTCCGAGC,Sox9
MGLibB_50640,GAGCGAGAAGAGACCCTTCG,Sox9
MGLibA_50920,CTTGACCTTCTCTCACCGAT,Speg
MGLibB_50903,CATTATGAGCATCCGTGTGC,Speg
Mm_Brie_Kinase_61,GAATATCCGAAACTACAACG,Speg
Mm_Brie_Kinase_62,GCATCCGCCGATCTACGTCG,Speg
Mm_Brie_Kinase_63,TCTCTGTGCAATCCACTCGG,Speg
Mm_Brie_Kinase_64,TCTGTGCACGAGGACGACAG,Speg
Mm_Brie_Kinase_973,AGAACGGAAGAACCATGCCA,Sphk1
Mm_Brie_Kinase_974,CGGTGATGGTCTGATGCATG,Sphk1
Mm_Brie_Kinase_975,GAACAAGGTGTGTGTCGACG,Sphk1
Mm_Brie_Kinase_976,GGGGGAGATTCGTTTCACAG,Sphk1
Mm_Brie_Kinase_1525,AGAGAGACTAGACCATCTCG,Sphk2
Mm_Brie_Kinase_1526,AGCTACGCGGACCTTCCGGG,Sphk2
Mm_Brie_Kinase_1527,GCAGCGCTGTATGGACCACG,Sphk2
Mm_Brie_Kinase_1528,TCCACGGTAGGTATGCAACG,Sphk2
MGLibA_51206,TGAGCATCCGTCCGTCCCGC,Sptb
MGLibB_51191,CTTACCGGTGTTTGTGTATT,Sptb
Mm_Brie_Kinase_981,GACCTGGAACGGCACCACGA,Src
Mm_Brie_Kinase_982,GTGACAGAGTACATGAACAA,Src
Mm_Brie_Kinase_983,TCACTAGACGGGAATCAGAG,Src
Mm_Brie_Kinase_984,TGTCGAAGTCGGATACAGAG,Src
Mm_Brie_Kinase_985,CGTGCCCTGGCTCACCCATG,Srm
Mm_Brie_Kinase_986,GCCCAGGTGCTGATCATCGG,Srm
Mm_Brie_Kinase_987,GGTCCAGTGCGAGATTGATG,Srm
Mm_Brie_Kinase_988,TCTGCCCGCAGTAAAACCTA,Srm
Mm_Brie_Kinase_989,ACTTACGGTTGGTCTGAGGG,Srms
Mm_Brie_Kinase_990,ATGGCCAGCGGATGAATCGG,Srms
Mm_Brie_Kinase_991,CGATGTACACAGGTTCACCG,Srms
Mm_Brie_Kinase_992,GGAACTGAGCGTCAGCCGTG,Srms
Mm_Brie_Kinase_993,ACAGTAATAATGAGACACTG,Srpk1
Mm_Brie_Kinase_994,CACCTTTACAGTAGTCATTG,Srpk1
Mm_Brie_Kinase_995,TGAATGAGCAGTACATTCGA,Srpk1
Mm_Brie_Kinase_996,TTGGCACACCATGGTCTCAG,Srpk1
Mm_Brie_Kinase_1000,TCTTCACACAACGTACTGGG,Srpk2
Mm_Brie_Kinase_997,AATTGGAGCGAGAAGCCGAA,Srpk2
Mm_Brie_Kinase_998,AGATGACTGTGCAAATCCCG,Srpk2
Mm_Brie_Kinase_999,CGACTTAGAGGACACAACTG,Srpk2
Mm_Brie_Kinase_1497,ACTTACCAAGACCTCCTGGG,Srpk3
Mm_Brie_Kinase_1498,GCAGAGGCTAGAGGCTATGG,Srpk3
Mm_Brie_Kinase_1499,GTTCAATGGGCGGTACCATG,Srpk3
Mm_Brie_Kinase_1500,TAAGTGCAAGATCATCCATA,Srpk3
MGLibA_51693,GCAGCTGGACACACGCTACC,Stat3
MGLibB_51678,GGAGGCGAGACTCTTCCCAC,Stat3
MGLibA_51702,CAGCCTCACCTTGGATCCGC,Stat5b
MGLibB_51685,GTTCGTTGTACAGAATGTGC,Stat5b
Mm_Brie_Kinase_1001,AGACCCTGAAACGGACCCGC,Stk10
Mm_Brie_Kinase_1002,AGAGAAACAAATCCCTGACC,Stk10
Mm_Brie_Kinase_1003,GGAGCTTCACGATATACGGG,Stk10
Mm_Brie_Kinase_1004,GGTGCTGTGTGAAACCATGA,Stk10
MGLibA_51765,TGTACAGCACGTCCACAAGC,Stk11
MGLibB_51748,GTACTGCGTATGTGGCATGC,Stk11
Mm_Brie_Kinase_1005,ACTCCATCACCATATACGTA,Stk11
Mm_Brie_Kinase_1006,AGTCCATTGGCAATCTCAGG,Stk11
Mm_Brie_Kinase_1007,GGGCCTGTACCCATTTGAGG,Stk11
Mm_Brie_Kinase_1008,TCATCGGCAAGTACCTGATG,Stk11
Mm_Brie_Kinase_1013,CCAGGAAGAAGCCCAACGAG,Stk16
Mm_Brie_Kinase_1014,CCTCTTCGTCCAGAAATTGG,Stk16
Mm_Brie_Kinase_1015,TATTGTAGAAAGGTACACTG,Stk16
Mm_Brie_Kinase_1016,TCACCAAGCAAAATATTGGT,Stk16
Mm_Brie_Kinase_2033,CGGCTAACTCAGGTAAACAC,Stk17b
Mm_Brie_Kinase_2034,CTCATGCAGATTAATCACGT,Stk17b
Mm_Brie_Kinase_2035,GAGCAGTATATACCCACTCG,Stk17b
Mm_Brie_Kinase_2036,TTACCACAGCAACAGATATG,Stk17b
Mm_Brie_Kinase_1449,CTTAAAGGATCCGCTCTCAC,Stk19
Mm_Brie_Kinase_1450,GCATCCTCGAACAGCCCCCG,Stk19
Mm_Brie_Kinase_1451,TCACGGAAGACTACAGGACC,Stk19
Mm_Brie_Kinase_1452,TCTGGTGCCAGACCGGACGG,Stk19
Mm_Brie_Kinase_2369,ATATTACGAGAAATTCTGAA,Stk24
Mm_Brie_Kinase_2370,GCAGTCAGCCTACGACTCAA,Stk24
Mm_Brie_Kinase_2371,GTACTATGGATCCTATCTCA,Stk24
Mm_Brie_Kinase_2372,TGAGGAATAACACCTTCATG,Stk24
Mm_Brie_Kinase_1573,ATATAGGCCTTACGAATCGT,Stk25
Mm_Brie_Kinase_1574,CAAATGAGCCTTTGCCAATG,Stk25
Mm_Brie_Kinase_1575,GGAACAGGACTCGCATAGGG,Stk25
Mm_Brie_Kinase_1576,TGATATAAGGACTGTCACAT,Stk25
Mm_Brie_Kinase_1745,AATGCATACTCACAAATGAC,Stk26
Mm_Brie_Kinase_1746,CCAAAACGGAGTCCCTACGA,Stk26
Mm_Brie_Kinase_1747,CCAATGCTGAACCTCCACCT,Stk26
Mm_Brie_Kinase_1748,GGATGCATGTCAGAATTCGG,Stk26
Mm_Brie_Kinase_1477,AATATTCTCCTCAATACAGA,Stk3
Mm_Brie_Kinase_1478,ATGCTGATATACATCCGATG,Stk3
Mm_Brie_Kinase_1479,CTCAGGAGCCATCCAAAATG,Stk3
Mm_Brie_Kinase_1480,CTGTAACAGCTGTGTCGCAG,Stk3
Mm_Brie_Kinase_1965,AGCACTCTGAAGACGTGTGT,Stk31
Mm_Brie_Kinase_1966,CAGTATTAGGAGTGAAACAG,Stk31
Mm_Brie_Kinase_1967,GGAGCAAGGTGTCATAGACA,Stk31
Mm_Brie_Kinase_1968,GTATGGCACTGTCGATATAG,Stk31
Mm_Brie_Kinase_2665,ACGGCTTACGAACTGCTGAG,Stk32a
Mm_Brie_Kinase_2666,GCTGGCACCAAGCCTTACAT,Stk32a
Mm_Brie_Kinase_2667,GTGTGGAGCGGAATGAAGTG,Stk32a
Mm_Brie_Kinase_2668,TGGCTCGCAAAATTTCAAAG,Stk32a
Mm_Brie_Kinase_1593,AACGGACTTCAACATCGCCA,Stk32b
Mm_Brie_Kinase_1594,CATCCCCTCACACCACGTGG,Stk32b
Mm_Brie_Kinase_1595,CCCTGGGTACTCATACCCCG,Stk32b
Mm_Brie_Kinase_1596,CCGACTGGCAGTATTACCTG,Stk32b
Mm_Brie_Kinase_1545,ACAAGCAGCAATGCATAGAG,Stk32c
Mm_Brie_Kinase_1546,CCATATCGTCAGGCAGCGCG,Stk32c
Mm_Brie_Kinase_1547,GCTGGGACCAAACCGTACAT,Stk32c
Mm_Brie_Kinase_1548,TTGCTCGAGTGGATATCGTA,Stk32c
Mm_Brie_Kinase_2229,AGTCGGAGCAATGTCACAGT,Stk33
Mm_Brie_Kinase_2230,ATCGCATATCTTCATAACAA,Stk33
Mm_Brie_Kinase_2231,ATGTCACAGACATCGAGTAT,Stk33
Mm_Brie_Kinase_2232,TCAGAAAATGTATCTCGTGA,Stk33
Mm_Brie_Kinase_1645,CGTTCTCGGGAGCGTCGCAG,Stk35
Mm_Brie_Kinase_1646,CTGTAGTCTACCTTTGAGCG,Stk35
Mm_Brie_Kinase_1647,GAGGGACAAAAAGCCCGGAG,Stk35
Mm_Brie_Kinase_1648,GGGACAGGACATACTGATTG,Stk35
Mm_Brie_Kinase_2669,AGCTGGATAGGAGACTACTC,Stk36
Mm_Brie_Kinase_2670,GGCCTTTAGTCCAGGCACGG,Stk36
Mm_Brie_Kinase_2671,GGGTAGGCGACTAGTAAATG,Stk36
Mm_Brie_Kinase_2672,TTGGCGAGAAGAATGTTCTG,Stk36
Mm_Brie_Kinase_2521,GTAGTCTGGTGTTCCAACTG,Stk38l
Mm_Brie_Kinase_2522,TGCTCGGATATGAGCCACCT,Stk38l
Mm_Brie_Kinase_2523,TGTCTGGTTTGACGTCCCGG,Stk38l
Mm_Brie_Kinase_2524,TTATGTTTGTGCTCTAGGTG,Stk38l
Mm_Brie_Kinase_1421,AAGAACGCGTAGCCATAAAG,Stk39
Mm_Brie_Kinase_1422,CCGTGTAACATCACCCCCTG,Stk39
Mm_Brie_Kinase_1423,GGTGTAATAAGTCACTACGT,Stk39
Mm_Brie_Kinase_1424,TCTACACCAGTTTCTAAAGT,Stk39
Mm_Brie_Kinase_1557,AATACACCGAGATATCAAGG,Stk4
Mm_Brie_Kinase_1558,TATCTGATATCATTCGGCTA,Stk4
Mm_Brie_Kinase_1559,TGCTGATATCCATCCAATGA,Stk4
Mm_Brie_Kinase_1560,TTCAGGAGCCATCCAAAACG,Stk4
Mm_Brie_Kinase_1861,AGAGCAGGACCGTTCGTCCT,Stk40
Mm_Brie_Kinase_1862,GGGCAAGCCGAGTGACATGT,Stk40
Mm_Brie_Kinase_1863,GTTGGTGATAGTTATCCGAT,Stk40
Mm_Brie_Kinase_1864,TCGAGGACACAGAGTCTGGT,Stk40
Mm_Brie_Kinase_2709,GAATTTCTCCAGTCGACCAG,Stkld1
Mm_Brie_Kinase_2710,GTTCATCATGTGGAACAATG,Stkld1
Mm_Brie_Kinase_2711,TGATTGCCAGTCGATCGGAG,Stkld1
Mm_Brie_Kinase_2712,TTAACAAGGACGATGTTGGA,Stkld1
Mm_Brie_Kinase_1813,AAGTCCGATATCTACAGTGT,Strada
Mm_Brie_Kinase_1814,GAGAGTATGTGACAGTACGA,Strada
Mm_Brie_Kinase_1815,GATACGGTACTATATTGGGA,Strada
Mm_Brie_Kinase_1816,GTCACATCATTTATGGCGTA,Strada
Mm_Brie_Kinase_2441,AACTGTAAAGATTACAAACC,Stradb
Mm_Brie_Kinase_2442,ACAGCCTGTGAATTGGCCAG,Stradb
Mm_Brie_Kinase_2443,CTGCATAGTTTGCTTAAGCA,Stradb
Mm_Brie_Kinase_2444,TTCATAGTGAGACACGTCAG,Stradb
MGLibA_51984,TGAGCCTTACCTCGGGGTCC,Styk1
MGLibB_51967,GCTGCCACTCTATATGATGC,Styk1
Mm_Brie_Kinase_2613,GCCTCTGTACCTGCATCTAG,Styk1
Mm_Brie_Kinase_2614,TAGGATGTGATGACCATGGA,Styk1
Mm_Brie_Kinase_2615,TCACCCTAAGCCAAAAAGTG,Styk1
Mm_Brie_Kinase_2616,TCCAATTCTATCAGTACCTG,Styk1
Mm_Brie_Kinase_1029,ATTGCACTACCGCATTGACA,Syk
Mm_Brie_Kinase_1030,CACACCACTACACCATCGAG,Syk
Mm_Brie_Kinase_1031,CACCGGGTGGAATAATCTCA,Syk
Mm_Brie_Kinase_1032,GTCTTGGGCTGTACTCCCGG,Syk
Mm_Syk_MA52289,TATTGCACTACCGCATTGAC,SYK
Mm_Syk_MB52274,AGGACTCTTAGTAGCCCATC,SYK
Mm_Brie_Kinase_1605,AAACTCGGTGTCAATCATCG,Tab1
Mm_Brie_Kinase_1606,AAATAACTGCTTCCTGTACG,Tab1
Mm_Brie_Kinase_1607,ACGCTGAACCAACTCCAGAG,Tab1
Mm_Brie_Kinase_1608,TTGTGCTGCAGGTACGAACA,Tab1
Mm_Brie_Kinase_2341,AGATGTGCGTACTAATGAAG,Taok1
Mm_Brie_Kinase_2342,CTTGTGACGAGACACCTGAG,Taok1
Mm_Brie_Kinase_2343,GAAATAGCAGCAATTACACA,Taok1
Mm_Brie_Kinase_2344,TTCTATATAGGCTAAAGTGA,Taok1
Mm_Brie_Kinase_2757,AGGAAGCAACCTGAACCGAG,Taok3
Mm_Brie_Kinase_2758,GACAAATGCGCACACCAACG,Taok3
Mm_Brie_Kinase_2759,GCTCTCGGTTCCGATAGTGG,Taok3
Mm_Brie_Kinase_2760,TAATCTTAGCTATGGACGAA,Taok3
Mm_Brie_Kinase_2705,ACTTATGAGAGGTTTAACCT,Tbck
Mm_Brie_Kinase_2706,AGATATAGACAATGATTACC,Tbck
Mm_Brie_Kinase_2707,GAGACCATACATCTGATTTG,Tbck
Mm_Brie_Kinase_2708,TCTTAGAAGGATGGAAGGTG,Tbck
MGLibA_52974,GGTGCACTATGCCGTTCTCT,Tbk1
MGLibA_52975,GCTGCCGTTTAGACCCTTCG,Tbk1
Mm_Brie_Kinase_1489,CAACATCATGCGCGTCATAG,Tbk1
Mm_Brie_Kinase_1490,CGGGAACAACTCAATACCGT,Tbk1
Mm_Brie_Kinase_1491,CTTCTCGCTACAACACATGA,Tbk1
Mm_Brie_Kinase_1492,TGCCGTTTAGACCCTTCGAG,Tbk1
Mm_Brie_Kinase_1033,AAGAAGAACGCTGCACACAT,Tbrg4
Mm_Brie_Kinase_1034,CAGATAACTTGTGTCTGGCA,Tbrg4
Mm_Brie_Kinase_1035,GAGGCTCAAGTACAAGCACT,Tbrg4
Mm_Brie_Kinase_1036,TCTCTTCTTACCATAGGCGT,Tbrg4
Mm_Brie_Kinase_1037,CAAACAGAAAAACTAGCACC,Tec
Mm_Brie_Kinase_1038,GAGCTACTATGAGGGTCGAG,Tec
Mm_Brie_Kinase_1039,GATGTATGACTTCCAAGCGA,Tec
Mm_Brie_Kinase_1040,TGAATATCACAAGCACAATG,Tec
MGLibA_53322,AGCTCCTGCCGAGCGACCGC,Tecpr1
MGLibB_53305,TTCACCTACCCCTTTCTCGG,Tecpr1
Mm_Brie_Kinase_1041,AGTACAAGGACGGCTACAGT,Tek
Mm_Brie_Kinase_1042,CTATACAGATCGTTTCTCAG,Tek
Mm_Brie_Kinase_1043,CTGGTCCGTAGTAACCAGAT,Tek
Mm_Brie_Kinase_1044,TTAACTATGACCGTGGACAG,Tek
Mm_Brie_Kinase_1045,CCGGAGCAACACGCTAAGGG,Tesk1
Mm_Brie_Kinase_1046,CTCACAGAGGACGATCCCGA,Tesk1
Mm_Brie_Kinase_1047,CTGGTCCGAAGGGAAGACCG,Tesk1
Mm_Brie_Kinase_1048,GCTCCCTTGACATACAATCA,Tesk1
Mm_Brie_Kinase_2497,ACAGTGACTTGTATTTACCG,Tesk2
Mm_Brie_Kinase_2498,GACAGCCAGATAGTACGTCT,Tesk2
Mm_Brie_Kinase_2499,TGAAAACGGTTACTCTGCTG,Tesk2
Mm_Brie_Kinase_2500,TGCGGGCGATGATCTCGCAG,Tesk2
Mm_Brie_Kinase_2005,CCTGGTAATTGCATAACAGG,Tex14
Mm_Brie_Kinase_2006,GAACATCCACTAATTTCACA,Tex14
Mm_Brie_Kinase_2007,GTTTACGAGCGTATCACAGT,Tex14
Mm_Brie_Kinase_2008,TGAATGAGGCTACCAAACCA,Tex14
MGLibA_53608,GCAACATGTGGAACTCTACC,Tgfb1
MGLibB_53591,TTGACGTCACTGGAGTTGTA,Tgfb1
MGLibA_53615,CGATGTTGACGTTGCTCACC,Tgfbi
MGLibB_53599,ACTTGCCGCAGATCTTCCTC,Tgfbi
Mm_Brie_Kinase_1049,AGAGCGTTCATGGTTCCGAG,Tgfbr1
Mm_Brie_Kinase_1050,ATGAAAGGGCGATCTAGTGA,Tgfbr1
Mm_Brie_Kinase_1051,ATTGTGTTACAAGAAAGCAT,Tgfbr1
Mm_Brie_Kinase_1052,GTGTCAGATTATCATGAGCA,Tgfbr1
MGLibA_53621,GACCGCACCGCCATTGTCGC,Tgfbr2
MGLibB_53607,GGCCGCTGCATATCGTCCTG,Tgfbr2
Mm_Brie_Kinase_1053,ACCTGCAGGAGTACCTCACG,Tgfbr2
Mm_Brie_Kinase_1054,CCTACGAGGAGTACTCCTCG,Tgfbr2
Mm_Brie_Kinase_1055,CCTTGTAGACCTCGGCGAAG,Tgfbr2
Mm_Brie_Kinase_1056,GAAGCCGCATGAAGTCTGCG,Tgfbr2
Mm_Brie_Kinase_1057,AACCTCCGCAGTACAGACCA,Tgfbr3
Mm_Brie_Kinase_1058,ATTGTCACATTTGACTGACA,Tgfbr3
Mm_Brie_Kinase_1059,CATCTTCGGCTTGAGAACAA,Tgfbr3
Mm_Brie_Kinase_1060,GCTGTGGTACTAGACATAGG,Tgfbr3
Mm_Brie_Kinase_1061,AAGACGCCTACCAAATCCGA,Tie1
Mm_Brie_Kinase_1062,CAATACCCTAGACTGGCAAG,Tie1
Mm_Brie_Kinase_1063,GATATCGTGTGCTAGCATTG,Tie1
Mm_Brie_Kinase_1064,GGCCACCAGAAGTCGATACG,Tie1
Mm_Brie_Kinase_1073,CCACGCCGTTCAAGTCCACG,Tjp2
Mm_Brie_Kinase_1074,CCTCGGTCGTCATGACTGAG,Tjp2
Mm_Brie_Kinase_1075,GCTTATGAACCCGACTACGG,Tjp2
Mm_Brie_Kinase_1076,TATGGGGCCAAACAGAACCA,Tjp2
Mm_Brie_Kinase_1077,AGGACTCCTGGGTCACATCG,Tk1
Mm_Brie_Kinase_1078,CAGGCCCAGCCTCTTCGTGT,Tk1
Mm_Brie_Kinase_1079,GTAATTGTGGCAGCGCTGGA,Tk1
Mm_Brie_Kinase_1080,TAGGACTGACCGATCATGTG,Tk1
Mm_Brie_Kinase_1549,AGAATCGCGTAGTCAACCTC,Tk2
Mm_Brie_Kinase_1550,CTCCAATACAACAGACGTCG,Tk2
Mm_Brie_Kinase_1551,TACCATGATGCCAGCCGATG,Tk2
Mm_Brie_Kinase_1552,TTGAGGGCAATATTGCAAGT,Tk2
Mm_Brie_Kinase_2413,CATTGTGAAGAACTACACTG,Tkfc
Mm_Brie_Kinase_2414,CTGATAGTCAACAATCTGGG,Tkfc
Mm_Brie_Kinase_2415,GGATAAGTACTGTGCCACAC,Tkfc
Mm_Brie_Kinase_2416,GGGTGTCCAGGTCAGAACGT,Tkfc
Mm_Brie_Kinase_2465,AAGAATGGGTGAATCAACAA,Tlk1
Mm_Brie_Kinase_2466,AAGTACTAAAAATCAAGACC,Tlk1
Mm_Brie_Kinase_2467,ATCACACGCCGCCATCCGGG,Tlk1
Mm_Brie_Kinase_2468,TGGGAGAGGCGGCTTTAGTG,Tlk1
Mm_Brie_Kinase_1197,AAACGGAAACCTCCTGCCAT,Tlk2
Mm_Brie_Kinase_1198,ACAGAGCAGTTAGCGCCACG,Tlk2
Mm_Brie_Kinase_1199,GTGTTTGCAGGCATGCGTGT,Tlk2
Mm_Brie_Kinase_1200,TGTCCACTGCTCAGTAAACG,Tlk2
MGLibA_54080,CTATTGCTGCTCTCGCCAAC,Tm4sf1
MGLibA_54082,ATAGCACTTGGACCACATAG,Tm4sf1
MGLibA_54338,GGAGCATCGTTCCATAACAC,Tmem139
MGLibB_54324,GATATTATGATACTGCTGTA,Tmem139
MGLibA_55105,ACCTGGATCACAGACTCCGC,Tnfrsf14
MGLibB_55084,TCACCTACTTGGTCCAGGGC,Tnfrsf14
Mm_Tnfrsf14_58,TGGGCGGTATATGTCTGTGG,Tnfrsf14
Mm_Tnfrsf14_59,TATGTGCTGACTGCCTAACA,Tnfrsf14
Mm_Tnfrsf14_60,CCTGGATCACAGACTCCGCA,Tnfrsf14
Mm_Tnfrsf14_61,TGCAGGTTACCATGTGAAGC,Tnfrsf14
Mm_Tnfrsf14_62,ACTTCTGTGAGAACCAGGAT,Tnfrsf14
MGLibA_55109,GACAACTGCACCTCCGCGAA,Tnfrsf18
MGLibA_55111,GCAGTGACCGTCACGACCTG,Tnfrsf18
Mm_Tnfrsf18_63,GCCAAACACAATATCCCCTG,Tnfrsf18
Mm_Tnfrsf18_64,CAACTACACTCGGCTGACCT,Tnfrsf18
Mm_Tnfrsf18_66,TGCTTGCAGATCTTGCACTG,Tnfrsf18
Mm_Tnfrsf18_67,AAATGGCCGTATTGCTCAGT,Tnfrsf18
MGLibA_55136,GACTGCGTCCAAGCTGTCAC,Tnfrsf4
MGLibB_55118,TGAGCCGCTGTGATCATACC,Tnfrsf4
Mm_Tnfrsf4_68,TCACACTTGGAGTTACAGCA,Tnfrsf4
Mm_Tnfrsf4_69,GAGCCGCTGTGATCATACCA,Tnfrsf4
Mm_Tnfrsf4_70,GTAGACCAGGCACCCAACCT,Tnfrsf4
Mm_Tnfrsf4_71,CAGCTTGGACGCAGTCTGTG,Tnfrsf4
MGLibA_55142,TGCACTCACACTCCGCGTTG,Tnfrsf9
MGLibA_55144,ACCAGGCTGACAGTTATCAC,Tnfrsf9
Mm_Tnfrsf9_72,GTGCATACGTACTTCGTCCA,Tnfrsf9
Mm_Tnfrsf9_73,TTGCTCCTCTACCCACAACG,Tnfrsf9
Mm_Tnfrsf9_74,TGTGCTTAAGACCGGGACCA,Tnfrsf9
Mm_Tnfrsf9_75,ACTCTGCAGATGTTACAGTT,Tnfrsf9
Mm_Tnfrsf9_76,CCAGATGTGAAAAGGACTGC,Tnfrsf9
MGLibA_55171,TGTGTGAATACGACATCTGA,Tnfsf18
MGLibB_55151,ACTGATCTATACTTCACTCA,Tnfsf18
Mm_Tnfsf18_77,GTGTGAATACGACATCTGAT,Tnfsf18
Mm_Tnfsf18_78,ATATATCTGTACTACGAAGG,Tnfsf18
Mm_Tnfsf18_79,CTACGGCCAAGTGATTCCTG,Tnfsf18
Mm_Tnfsf18_80,CTCACCAAACTTAACCATGC,Tnfsf18
Mm_Tnfsf18_81,TGAGAGAATCAAGTCCTCAA,Tnfsf18
MGLibA_55173,CTTCGACCATCGTTCAGCAT,Tnfsf4
MGLibB_55153,GATCAAGGCCAAGATTCAAG,Tnfsf4
Mm_Tnfsf4_82,GAATGAGTATCAAACTATGG,Tnfsf4
Mm_Tnfsf4_83,ACTGGTGCATCTTACCGGAG,Tnfsf4
Mm_Tnfsf4_84,AGATGGGATTATGATCCTCC,Tnfsf4
Mm_Tnfsf4_85,CGGTTGTCATCAAGTGCGAT,Tnfsf4
Mm_Tnfsf4_86,AGAATCTGGAAAACGGATCA,Tnfsf4
MGLibA_55178,TCTGAGGAGCGCCGCATCCG,Tnfsf9
MGLibA_55180,CGTACCTCAGACCTTGAGAT,Tnfsf9
Mm_Tnfsf9_87,GGGAGCTCATACCTATCTCA,Tnfsf9
Mm_Tnfsf9_88,GAGTTGGTGGTAGACAGTCC,Tnfsf9
Mm_Tnfsf9_89,GCCAGTAGCTTGGCGAACAC,Tnfsf9
Mm_Tnfsf9_90,GGTTAATGTTCGGGATCGCG,Tnfsf9
Mm_Tnfsf9_91,GCAGCCAATGTGGGAAACAG,Tnfsf9
Mm_Brie_Kinase_2845,AGTGAGCGGTCCAGAGTGCG,Tnik
Mm_Brie_Kinase_2846,CAAACTTCTCAATTCTCGTG,Tnik
Mm_Brie_Kinase_2847,CTCCATTCTGAACCTACCAG,Tnik
Mm_Brie_Kinase_2848,TGAGACACATGACGGGACGG,Tnik
Mm_Brie_Kinase_2009,AATGGCCGGACCCTCAAAGT,Tnk1
Mm_Brie_Kinase_2010,CTCACCTCGAATGATCAAGG,Tnk1
Mm_Brie_Kinase_2011,GCCAAACATCCACACATCAG,Tnk1
Mm_Brie_Kinase_2012,GGGTTATGGACACTACCCAG,Tnk1
Mm_Brie_Kinase_2829,CCATAGATGTTAATGACGTG,Tnni3k
Mm_Brie_Kinase_2830,GCTGTGAACATTAACCATCG,Tnni3k
Mm_Brie_Kinase_2831,GGGAGGGTAATTCAGCCCTC,Tnni3k
Mm_Brie_Kinase_2832,GTCACACAATACATTTCAGG,Tnni3k
Mm_Brie_Kinase_1357,CACTTATATGATCTCACTGA,Tpk1
Mm_Brie_Kinase_1358,CTTGCCTGAATTCGTCAGTG,Tpk1
Mm_Brie_Kinase_1359,GAACTTGAAATACTGCCTTG,Tpk1
Mm_Brie_Kinase_1360,GACACTTGGTAAAGTCAGTG,Tpk1
Mm_Brie_Kinase_2165,AATCGAAAAATTAAGTGACA,Tpr
Mm_Brie_Kinase_2166,ACCCGTCATTGACTCCACAG,Tpr
Mm_Brie_Kinase_2167,GCCTGGCATGAAATTAACTG,Tpr
Mm_Brie_Kinase_2168,GGGAAGACTTAAGTAAAGCA,Tpr
MGLibA_55519,TACCTTGCAGGTGGCACACC,Tpx2
MGLibB_55499,GGCCGGAGCAACACATCTCT,Tpx2
Mm_Brie_Kinase_2285,AGGTAGTCGGCGATTCGGCT,Trib1
Mm_Brie_Kinase_2286,CCAGTGATGTTGCTATGGGA,Trib1
Mm_Brie_Kinase_2287,CGGGCACTGTGCATCCACAC,Trib1
Mm_Brie_Kinase_2288,GCAGCCGGAAACAGTAGACC,Trib1
Mm_Brie_Kinase_2345,GAGATCGCGGAACAAAACCC,Trib2
Mm_Brie_Kinase_2346,GATGCACAGCGCGGAAAACG,Trib2
Mm_Brie_Kinase_2347,TAGCAACATCAACCAAATCA,Trib2
Mm_Brie_Kinase_2348,TGCTGCGTGACCTCAAGCTG,Trib2
Mm_Brie_Kinase_2481,AAGGCCCCAGTCGAGTTGCA,Trib3
Mm_Brie_Kinase_2482,ATCTGATCCAGTCATCACGC,Trib3
Mm_Brie_Kinase_2483,CGGACTCTGGGATACCGCGG,Trib3
Mm_Brie_Kinase_2484,GAGTATCTCTGGTCCCACGT,Trib3
Mm_Brie_Kinase_1065,AGAGGCAACAGGTGCAACGG,Trim24
Mm_Brie_Kinase_1066,GCACTAGGTGAACGTATTGG,Trim24
Mm_Brie_Kinase_1067,GGTGCACTCAGATCAATCAT,Trim24
Mm_Brie_Kinase_1068,TGTACTACTAGGAACTTCAG,Trim24
Mm_Brie_Kinase_917,ACACGACACGTTAGTCTCCG,Trim27
Mm_Brie_Kinase_918,GGAGCATGAGTACCGCCTGT,Trim27
Mm_Brie_Kinase_919,TACCTGTAAGAGCTCCCGCG,Trim27
Mm_Brie_Kinase_920,TTATCAGAAAGAATCAGACT,Trim27
Mm_Brie_Kinase_1069,AGGCGTTCAAGGCTCACACG,Trim28
Mm_Brie_Kinase_1070,ATGAAGGAGCTGAATAAGCG,Trim28
Mm_Brie_Kinase_1071,CGCCGCAGCGAATAATTCGG,Trim28
Mm_Brie_Kinase_1072,GCACTCCACACAATAGCTAG,Trim28
Mm_Brie_Kinase_2029,ACAAACTGGGCCATTGCAAG,Trim33
Mm_Brie_Kinase_2030,ACAACATTAGGAGTATAACC,Trim33
Mm_Brie_Kinase_2031,AGAATGCTGCCAGAATACCA,Trim33
Mm_Brie_Kinase_2032,GATCCAGGTGATAACGCAGA,Trim33
MGLibA_55878,CCTGAAGCTACGCCAGTCCA,Trim67
MGLibB_55857,TCATCTGGACGAAATCCAGC,Trim67
Mm_Brie_Kinase_2373,AATGAATGACTTCGATACGG,Trio
Mm_Brie_Kinase_2374,CATCACCCTCGCCTACTCAG,Trio
Mm_Brie_Kinase_2375,GAGGGCATCTTCAACCACAA,Trio
Mm_Brie_Kinase_2376,GAGGTGCTTGCTAATCATGG,Trio
MG_TRP53_DBD_1,GTGCTGTGACTTCTTGTAGA,Trp53
MG_TRP53_DBD_2,GATACAAATTTCCTTCCACC,Trp53
MG_TRP53_DBD_3,GTGTAATAGCTCCTGCATGG,Trp53
Mm_Trp53A56034_sg2,AACAGATCGTCCATGCAGTG,Trp53
Mm_Trp53B56013_sg2,GGCCTTACCAGGATATCTTC,Trp53
MGLibA_56009,GCTGAGAATCTTCTATTATC,Trp53bp1
MGLibB_55991,CTAGGATATTGTATCAAATC,Trp53bp1
Mm_Brie_Kinase_2421,AGAGTGCATACAGTTTAGCG,Trpm6
Mm_Brie_Kinase_2422,AGGTCATGATGTAGCGATAG,Trpm6
Mm_Brie_Kinase_2423,TATTCTATAGCTCGAGAGAA,Trpm6
Mm_Brie_Kinase_2424,TGTCAACAGTTATGGCCGAG,Trpm6
Mm_Brie_Kinase_1561,AAAACTATAGACATACCTCA,Trpm7
Mm_Brie_Kinase_1562,AGAAAGATAAGACTTCCGAT,Trpm7
Mm_Brie_Kinase_1563,AGATGCTCATCAAATGACGA,Trpm7
Mm_Brie_Kinase_1564,TCCAGGGTAATCTCCCCCCG,Trpm7
Mm_Brie_Kinase_2049,ACCAAGGGATCCATCAACAT,Trrap
Mm_Brie_Kinase_2050,ACGTCGTGTAAAGCACCTGG,Trrap
Mm_Brie_Kinase_2051,CCACATATCTGGCCGTAGAG,Trrap
Mm_Brie_Kinase_2052,GGTTAAGAATAATTCCCCGA,Trrap
Mm_Brie_Kinase_1085,AGAGCGCCTCAAGTTCAATG,Tssk2
Mm_Brie_Kinase_1086,AGAGGTCTCAAAGATCTCGT,Tssk2
Mm_Brie_Kinase_1087,GGATGTCCATCTCCCTAGGA,Tssk2
Mm_Brie_Kinase_1088,GGCACTTGATGAACTCGAGG,Tssk2
Mm_Brie_Kinase_1565,AAATTATAGACAAGATGGGA,Tssk3
Mm_Brie_Kinase_1566,AGGTGCTACCCAAGTCACGC,Tssk3
Mm_Brie_Kinase_1567,CTCACACTTAAGGTCCCGGT,Tssk3
Mm_Brie_Kinase_1568,GAATAGCCTCAACCATCTGG,Tssk3
Mm_Brie_Kinase_1777,CATATCGTTGGATCCATTCG,Tssk4
Mm_Brie_Kinase_1778,CTCCTCCATGACAGAGCGAT,Tssk4
Mm_Brie_Kinase_1779,TAAGAAGGGCTACTATGCAC,Tssk4
Mm_Brie_Kinase_1780,TTTCTGACCTGTATCTCACG,Tssk4
MGLibA_56335,GGCCGCGTATGCGTCACCTG,Tssk6
MGLibB_56315,GGTAGAGCACGCCGCGCTTC,Tssk6
Mm_Brie_Kinase_2013,CACCTCAGGTGACGCATACG,Tssk6
Mm_Brie_Kinase_2014,CGAAATCCGTGATCTTGACG,Tssk6
Mm_Brie_Kinase_2015,TGAGGTCGCGGTGCACCAGG,Tssk6
Mm_Brie_Kinase_2016,TGGGAAGCTGTACATCGTGA,Tssk6
Mm_Brie_Kinase_2113,AAGGCCATTCACCTCGAACG,Ttbk1
Mm_Brie_Kinase_2114,GCGGTCTCTATGCTACCGGA,Ttbk1
Mm_Brie_Kinase_2115,GTGTGCATACCACGTCCACG,Ttbk1
Mm_Brie_Kinase_2116,GTTCTTGTGAGCATTGACCG,Ttbk1
Mm_Brie_Kinase_2237,AAATGATCGTTTCAACTACG,Ttbk2
Mm_Brie_Kinase_2238,GAGGGTGAACTAGCTAGCGG,Ttbk2
Mm_Brie_Kinase_2239,GGACACGAATTGGTGAACCA,Ttbk2
Mm_Brie_Kinase_2240,TTTATTGTAGCCTCGTGCTG,Ttbk2
MGLibB_56475,TTCGAGCAAAGCTCTCATTC,Ttk
Mm_Brie_Kinase_1089,AAAATCTGTGCCGATCACAC,Ttk
Mm_Brie_Kinase_1090,CTGGAGGTGTAAGTTACGCA,Ttk
Mm_Brie_Kinase_1091,TCATAGGAATCACTGCCACG,Ttk
Mm_Brie_Kinase_1092,TTCTGGCCGTATTTATCTGG,Ttk
Mm_Brie_Kinase_909,ACGGCAGATTAAAATCAACG,Twf1
Mm_Brie_Kinase_910,ACGTCAGAAAATGCTGTATG,Twf1
Mm_Brie_Kinase_911,GGCATCTCGAGAAATAGGAA,Twf1
Mm_Brie_Kinase_912,TCCTTTCATAGAGCAACTGG,Twf1
Mm_Brie_Kinase_1185,AGAATGCTCAGGGTTTCGAG,Twf2
Mm_Brie_Kinase_1186,CCAGCAGATCCGAATCAATG,Twf2
Mm_Brie_Kinase_1187,CTGGGACCAGGACTACGACC,Twf2
Mm_Brie_Kinase_1188,GCATCTCGAGGAATCCGTGA,Twf2
MGLibB_56664,GCTCCGCTGCTAGTGGGACG,Twist1
MGLibB_56666,GCGCACGCAGTCGCTGAACG,Twist1
Mm_Brie_Kinase_1093,GAAGCCCCTGTACATAGTGA,Txk
Mm_Brie_Kinase_1094,GGTGATACTGGATCAACTCG,Txk
Mm_Brie_Kinase_1095,TGAGAGATTCGAGACACTTG,Txk
Mm_Brie_Kinase_1096,TTTACAGTCCAACAGAGGCG,Txk
Mm_Brie_Kinase_1453,ATCCACATCGCACACAAAGT,Tyk2
Mm_Brie_Kinase_1454,CTTCCAGGACATTTCCCACG,Tyk2
Mm_Brie_Kinase_1455,GTGTGGTTACGGCGACAGAG,Tyk2
Mm_Brie_Kinase_1456,TAGACCCCCGCATGATGACG,Tyk2
Mm_Brie_Kinase_1101,AACCCGTAACCATTTACTGG,Tyro3
Mm_Brie_Kinase_1102,ACAGCTTATAAGGTCCTAGG,Tyro3
Mm_Brie_Kinase_1103,GGAGTTTGACCATCCACACG,Tyro3
Mm_Brie_Kinase_1104,TAGGAGAGTTTGGATCAGTG,Tyro3
MGLibB_56782,TCAGGAAGTCTTCACTGAGA,U2af1
Mm_U2af1_MA56802,GGTGGGGAACGTGTATGTCA,U2af1
MGLibB_56908,CGTGTCCATCCGCCTCTTGC,Ube2h
MGLibB_56909,CGAATTCATTGAGTCCTCCT,Ube2h
Mm_Brie_Kinase_1109,ACATTCTCCAGGTACCTGGG,Uck1
Mm_Brie_Kinase_1110,ACCACCTGCTTACCTTGAGT,Uck1
Mm_Brie_Kinase_1111,GATGTTAGGCTGTCTCGAAG,Uck1
Mm_Brie_Kinase_1112,TGCCGCCGCTCACGCCGATG,Uck1
Mm_Brie_Kinase_2001,CAATTCAACTTTGATCACCC,Uck2
Mm_Brie_Kinase_2002,CCCTTCGAAGAGCACCACGT,Uck2
Mm_Brie_Kinase_2003,GATACCCGTCTGTCTCGCCG,Uck2
Mm_Brie_Kinase_2004,GGGAGACAAAGTCGTACACG,Uck2
Mm_Brie_Kinase_1665,ACTCTGATATCCGACTGGTT,Uckl1
Mm_Brie_Kinase_1666,AGTATATCCAGCCTACCATG,Uckl1
Mm_Brie_Kinase_1667,TCTACTCCAAAAGACTGATG,Uckl1
Mm_Brie_Kinase_1668,TGTGGCCAGAATGATCATTG,Uckl1
Mm_Brie_Kinase_525,ACAGTGCTGTATCATCCACA,Uhmk1
Mm_Brie_Kinase_526,GAGGTGATAGGCTGGAATTG,Uhmk1
Mm_Brie_Kinase_527,GCTCCACAGATCAACAGCTG,Uhmk1
Mm_Brie_Kinase_528,TTTGCGGAAACCATACTCCG,Uhmk1
Mm_Brie_Kinase_1105,GCAGCTTGGGACGCACAACA,Ulk1
Mm_Brie_Kinase_1106,GGCAGTGTACGGTTCCGAGG,Ulk1
Mm_Brie_Kinase_1107,GGGGAGCTGATGTCTCCCGG,Ulk1
Mm_Brie_Kinase_1108,GGTAATTGTGCACCTGAGTG,Ulk1
Mm_Brie_Kinase_1365,AATAAAACCCGACTTACTGG,Ulk2
Mm_Brie_Kinase_1366,ATGTTGAGACATAATAACCT,Ulk2
Mm_Brie_Kinase_1367,GGCAGTGGGAACACTCACGA,Ulk2
Mm_Brie_Kinase_1368,TGTTCTGATAGATATCGGTG,Ulk2
Mm_Brie_Kinase_1797,AGTGGTAGCCATAAAATGCG,Ulk3
Mm_Brie_Kinase_1798,GAACTGCAGGGCACTAGCTG,Ulk3
Mm_Brie_Kinase_1799,GCGGCAGTATGATGCGCGTG,Ulk3
Mm_Brie_Kinase_1800,GTTGCAGCGACTTCTAGAGC,Ulk3
Mm_Brie_Kinase_2277,AGAAAAAAATCAGCACTCCA,Ulk4
Mm_Brie_Kinase_2278,CCTCTTTAGACACTCCACCG,Ulk4
Mm_Brie_Kinase_2279,CCTGCGGATAGCTCCTAACT,Ulk4
Mm_Brie_Kinase_2280,CGGCTCCGGAAATCGTGAAG,Ulk4
MGLibB_57643,GCTATTGATCTTAGTAAGAA,Usp9x
MGLibB_57644,AGTTAGATGATATGATCAAC,Usp9x
Mm_Brie_Kinase_1113,ACCAGCATCGACGCTCACAA,Vrk1
Mm_Brie_Kinase_1114,CTGGGCAGTACCGATAAGCA,Vrk1
Mm_Brie_Kinase_1115,TGAGCATGAGTACGTGCACG,Vrk1
Mm_Brie_Kinase_1116,TGGAAACTAGGATTGCCCAT,Vrk1
Mm_Brie_Kinase_1733,AGCAAAGCTGGACGACCCTG,Vrk2
Mm_Brie_Kinase_1734,ATGATATGGAAGGAAACCGG,Vrk2
Mm_Brie_Kinase_1735,CCCATTGGGACAATATCTGT,Vrk2
Mm_Brie_Kinase_1736,TCCAAAAGTGGATACAACAG,Vrk2
Mm_Brie_Kinase_2061,CAGACCAGAATGGGAAACAC,Vrk3
Mm_Brie_Kinase_2062,CCCCGTGGAATACCTTGCAG,Vrk3
Mm_Brie_Kinase_2063,CCTGGAACGGATGACACATG,Vrk3
Mm_Brie_Kinase_2064,GGATGACAACCCAAAGCATG,Vrk3
Mm_Vsir_92,GGGTGATAGAGAAGTTACCG,Vsir
Mm_Vsir_93,ACGTGGTACCTCAGCTCACG,Vsir
Mm_Vsir_94,CGTAGAACCGTTGTTCTGGG,Vsir
Mm_Vsir_95,CTCATTAGACGCCATGCATG,Vsir
Mm_Vsir_96,CATCGTGCCCTTTGGACACG,Vsir
MmVsir_sd_001,GGACACACATAGAGAGAATA,Vsir
MGLibA_59344,CATCTAGATTGACGATGTAC,Wdr59
MGLibA_59346,TAGTGTGCGAAGCTGTCATG,Wdr59
Mm_Brie_Kinase_1121,AGGTGATTTGACGGGCGACG,Wee1
Mm_Brie_Kinase_1122,CAGAGAAATAGCGAACGACG,Wee1
Mm_Brie_Kinase_1123,GAAAAAGAGAATTCGATACA,Wee1
Mm_Brie_Kinase_1124,GCGGAAGGTCTTGTGCGGAG,Wee1
Mm_Brie_Kinase_2801,CAATATCAACCCATTCACTC,Wee2
Mm_Brie_Kinase_2802,CATATGTCTAGAGCTTCGGG,Wee2
Mm_Brie_Kinase_2803,GGTGTACCATGCCAGAATTG,Wee2
Mm_Brie_Kinase_2804,TGAGTAGTAGCGTACCACAT,Wee2
Mm_Brie_Kinase_2517,GGTAGCAAGCAATACTGCTG,Wnk1
Mm_Brie_Kinase_2518,GTTATAGGGACTGATACTGA,Wnk1
Mm_Brie_Kinase_2519,TGAAGGTGATCACAAGACCA,Wnk1
Mm_Brie_Kinase_2520,TGAGGGTGGATACACCCCAT,Wnk1
Mm_Brie_Kinase_1917,CGAGGAACATTACGACGAGT,Wnk2
Mm_Brie_Kinase_1918,GGGATTACAGTAGTCACAGG,Wnk2
Mm_Brie_Kinase_1919,GTGCACGAGTGGACCTACGG,Wnk2
Mm_Brie_Kinase_1920,TTTGGCACGATGGTCTGACA,Wnk2
Mm_Brie_Kinase_2713,AACTGTCTTACCCCTAACAG,Wnk3
Mm_Brie_Kinase_2714,AGACAACCGAATTAAAACAC,Wnk3
Mm_Brie_Kinase_2715,CCAAACAATAAAAAACCGTG,Wnk3
Mm_Brie_Kinase_2716,GATGTGCATATAGCCTATCC,Wnk3
Mm_Brie_Kinase_1729,CGAGCGGCAGCGTTTCTCCG,Wnk4
Mm_Brie_Kinase_1730,GTACGAGGAAAAGTACGACG,Wnk4
Mm_Brie_Kinase_1731,GTCCCAGATCGACTGAGCTG,Wnk4
Mm_Brie_Kinase_1732,TGGAGTCGCCAGATTCTACG,Wnk4
MGLibA_59604,ACGTACGCGGTGAGCGCAGC,Wnt5a
MGLibB_59582,TCGTTGCGCACACAGTAGTC,Wnt5a
MGLibB_59665,GCTGTGCAGCCTCGTCTAGC,Xab2
Mm_Xab2_MA59685,TCACACAACACTCTCGCATC,Xab2
Mm_Brie_Kinase_1685,CAAACGCGTGAATGAGCTCG,Xrcc6bp1
Mm_Brie_Kinase_1686,CTTGATGCTATGAAACACTC,Xrcc6bp1
Mm_Brie_Kinase_1687,GCACGCCAGATGTCTGATGT,Xrcc6bp1
Mm_Brie_Kinase_1688,GTCTGCGATGGAAACGTCAG,Xrcc6bp1
Mm_Brie_Kinase_2073,CGATGGGCGAGTACCCACCC,Xylb
Mm_Brie_Kinase_2074,GCCTTCAGTGGGGACAACCC,Xylb
Mm_Brie_Kinase_2075,GTACCTACCCAAATTCCGGA,Xylb
Mm_Brie_Kinase_2076,TTATTCCCAAGCGTTTCACG,Xylb
MGLibB_59834,CGCAGTACCTGCATCAGTAC,Yap1
MGLibB_59836,GATGATGTACCACTGCCAGC,Yap1
Mm_Brie_Kinase_1125,AAGTGCCAGTCATTATGGAG,Yes1
Mm_Brie_Kinase_1126,CAGGCACTACGTAATTGCTA,Yes1
Mm_Brie_Kinase_1127,CTAGTCGCAATGATTCTCGA,Yes1
Mm_Brie_Kinase_1128,TCTAGCTTCATAATCATACA,Yes1
Mm_Brie_Kinase_1597,AATAGCGGAGGATCAGACTG,Zak
Mm_Brie_Kinase_1598,GCTTGTAGTGGAAAAAAACG,Zak
Mm_Brie_Kinase_1599,TGCGTGGACTGAAGACGATG,Zak
Mm_Brie_Kinase_1600,TGTGTGGTTATGGAACCGCG,Zak
Mm_Brie_Kinase_1133,CAACGGCACGTACGCCATCG,Zap70
Mm_Brie_Kinase_1134,CGCGCACCATAGCATCACGC,Zap70
Mm_Brie_Kinase_1135,GAAGCGAGAGAATCTCCTCG,Zap70
Mm_Brie_Kinase_1136,TCGACAACCCCTACATCGTG,Zap70
MGLibA_60344,GAATCCGTAAGTGCTCTTTC,Zeb1
MGLibB_60323,GTACCGCCATGAGAAGAACG,Zeb1
MGLibA_61193,TGCGCTCGCAGTCGGCAGTC,Zfp775
MGLibB_61172,TGCAGGGATGGAGAGTGGCC,Zfp775
MGLibA_61339,GAGTATTCTCACTGTCTCGA,Zfp91
MGLibA_61340,TGTCTTGCAGACGAGTTGCA,Zfp91
MGLibA_61640,GCTCCAATGGAACAGGCTTC,Zmynd8
MGLibB_61620,CAGGTAGGACAGTTGTTCAA,Zmynd8
MGLibA_61697,AGCTGTGCAAGCTACTAATC,Zpld1
MGLibB_61676,TAATAGGTGTCCACAATTCC,Zpld1
MGLibA_61780,TGACGGACTCTCGATCGACT,Zswim7
MGLibB_61762,GCAACTGACAGACCTATTGA,Zswim7
MGLibB_61794,CTCCAGTGGAGCCAATCTTC,Zzef1
MGLibB_61795,GCACATCACGAACTTCCTGC,Zzef1
