# Supplementary material for: CRISPR-Cas9 Screen Identifies DYRK1A as a Target for Radiotherapy Sensitization in Pancreatic Cancer
Source: Cancers (Basel). 2022 Jan 10;14(2):326. doi: 10.3390/cancers14020326 (PMC8773906; doi:10.3390/cancers14020326)
Supplement: Supplementary file 1 [file cancers-14-00326-s001.zip › cancers-1531441-supplementary/supplemetary_files_BL_2/Mm_control_rev2021.txt]

MGLibA_66447
MGLibA_66913
MGLibA_66919
MGLibA_67380
MGLibB_62784
MGLibB_62797
Mm_Brie_Kinase_2853
Mm_Brie_Kinase_2854
Mm_Brie_Kinase_2855
Mm_Brie_Kinase_2856
Mm_Brie_Kinase_2857
Mm_Brie_Kinase_2858
Mm_Brie_Kinase_2859
Mm_Brie_Kinase_2860
Mm_Brie_Kinase_2861
Mm_Brie_Kinase_2862
Mm_Brie_Kinase_2863
Mm_Brie_Kinase_2864
Mm_Brie_Kinase_2865
Mm_Brie_Kinase_2866
Mm_Brie_Kinase_2867
Mm_Brie_Kinase_2868
Mm_Brie_Kinase_2869
Mm_Brie_Kinase_2870
Mm_Brie_Kinase_2871
Mm_Brie_Kinase_2872
Mm_Brie_Kinase_2873
Mm_Brie_Kinase_2874
Mm_Brie_Kinase_2875
Mm_Brie_Kinase_2876
Mm_Brie_Kinase_2877
Mm_Brie_Kinase_2878
Mm_Brie_Kinase_2879
Mm_Brie_Kinase_2880
Mm_Brie_Kinase_2881
Mm_Brie_Kinase_2882
Mm_Brie_Kinase_2883
Mm_Brie_Kinase_2884
Mm_Brie_Kinase_2885
Mm_Brie_Kinase_2886
Mm_Brie_Kinase_2887
Mm_Brie_Kinase_2888
Mm_Brie_Kinase_2889
Mm_Brie_Kinase_2890
Mm_Brie_Kinase_2891
Mm_Brie_Kinase_2892
Mm_Brie_Kinase_2893
Mm_Brie_Kinase_2894
Mm_Brie_Kinase_2895
Mm_Brie_Kinase_2896
Mm_Brie_Kinase_2897
Mm_Brie_Kinase_2898
Mm_Brie_Kinase_2899
Mm_Brie_Kinase_2900
Mm_Brie_Kinase_2901
Mm_Brie_Kinase_2902
Mm_Brie_Kinase_2903
Mm_Brie_Kinase_2904
Mm_Brie_Kinase_2905
Mm_Brie_Kinase_2906
Mm_Brie_Kinase_2907
Mm_Brie_Kinase_2908
Mm_Brie_Kinase_2909
Mm_Brie_Kinase_2910
Mm_Brie_Kinase_2911
Mm_Brie_Kinase_2912
Mm_Brie_Kinase_2913
Mm_Brie_Kinase_2914
Mm_Brie_Kinase_2915
Mm_Brie_Kinase_2916
Mm_Brie_Kinase_2917
Mm_Brie_Kinase_2918
Mm_Brie_Kinase_2919
Mm_Brie_Kinase_2920
Mm_Brie_Kinase_2921
Mm_Brie_Kinase_2922
Mm_Brie_Kinase_2923
Mm_Brie_Kinase_2924
Mm_Brie_Kinase_2925
Mm_Brie_Kinase_2926
Mm_Brie_Kinase_2927
Mm_Brie_Kinase_2928
Mm_Brie_Kinase_2929
Mm_Brie_Kinase_2930
Mm_Brie_Kinase_2931
Mm_Brie_Kinase_2932
Mm_Brie_Kinase_2933
Mm_Brie_Kinase_2934
Mm_Brie_Kinase_2935
Mm_Brie_Kinase_2936
Mm_Brie_Kinase_2937
Mm_Brie_Kinase_2938
Mm_Brie_Kinase_2939
Mm_Brie_Kinase_2940
Mm_Brie_Kinase_2941
Mm_Brie_Kinase_2942
Mm_Brie_Kinase_2943
Mm_Brie_Kinase_2944
Mm_Brie_Kinase_2945
Mm_Brie_Kinase_2946
Mm_Brie_Kinase_2947
Mm_Brie_Kinase_2948
Mm_Brie_Kinase_2949
Mm_Brie_Kinase_2950
Mm_Brie_Kinase_2951
Mm_Brie_Kinase_2952
Mm_NCCmMB62663sg
Mm_NTC_MA66674
Mm_NTC_MA66675
Mm_NTC_MA67381
