# Supplementary material for: CRISPR-Cas9 Screen Identifies DYRK1A as a Target for Radiotherapy Sensitization in Pancreatic Cancer
Source: Cancers (Basel). 2022 Jan 10;14(2):326. doi: 10.3390/cancers14020326 (PMC8773906; doi:10.3390/cancers14020326)
Supplement: Supplementary file 1 [file cancers-14-00326-s001.zip › cancers-1531441-supplementary/supplemetary_files_BL_2/Supplementary Table S1.xlsx]

## Sheet: RT-2D
CRISPR-Cas9 Radiotherapy Screening Results-2D
id	num	neg|score	neg|p-value	neg|rank	neg|goodsgrna	neg|lfc	pos|score	pos|p-value	pos|fdr	pos|rank	pos|goodsgrna	pos|lfc
Prkdc	4	2.2631e-05	8.3992e-05	2	4	-1.5874	0.99993	0.99995	0.999946	920	0	-1.5874
Aurka	6	0.00018046	0.00091403	3	4	-1.3258	0.79449	0.7939	0.999946	700	0	-1.3258
Trp53bp1	2	0.00039293	0.00078557	4	2	-1.0691	0.99961	0.99962	0.999946	919	0	-1.0691
Bub1b	4	0.00059158	0.0023765	5	1	0.0033863	0.022878	0.055005	0.935795	51	1	0.0033863
Mvk	4	0.00061663	0.0024852	6	4	-1.5097	0.99937	0.99948	0.999946	918	0	-1.5097
Trp53	5	0.00068128	0.002663	7	4	-0.6466	0.83977	0.83995	0.999946	739	0	-0.6466
Polq	2	0.00075706	0.0015267	8	2	-0.65943	0.99924	0.99921	0.999946	917	0	-0.65943
Ltk	4	0.0011879	0.0046097	9	4	-0.60261	0.99881	0.99902	0.999946	916	0	-0.60261
Cdk16	4	0.0013138	0.0051136	10	4	-0.61398	0.99869	0.99892	0.999946	915	0	-0.61398
Tnfsf9	7	0.0014334	0.0061314	11	5	-0.54752	0.89441	0.89503	0.999946	798	0	-0.54752
Npr1	4	0.0016973	0.0064575	12	2	-0.73704	0.88307	0.88333	0.999946	785	0	-0.73704
Aptx	2	0.0018151	0.0038291	13	2	-0.76683	0.99818	0.99827	0.999946	914	0	-0.76683
Muc16	2	0.0020759	0.0043132	14	2	-0.64318	0.99792	0.99803	0.999946	913	0	-0.64318
Scamp5	2	0.0029154	0.0059239	15	2	-1.0115	0.99708	0.99713	0.999946	912	0	-1.0115
Dyrk1a	4	0.0029553	0.0094516	16	3	-0.54839	0.99286	0.99319	0.999946	903	0	-0.54839
Fgfr1	3	0.0031033	0.0083547	17	1	0.26044	0.55603	0.5545	0.999946	486	0	0.26044
G2e3	2	0.0040274	0.0081966	18	2	-1.3101	0.99597	0.99581	0.999946	909	0	-1.3101
Atm	6	0.0041872	0.015301	19	3	-0.75969	0.87103	0.87212	0.999946	772	0	-0.75969
Tnfrsf18	6	0.0042442	0.015469	20	3	-0.41027	0.75893	0.75816	0.999946	673	0	-0.41027
NBEA	2	0.0051051	0.010341	21	2	-0.86222	0.99489	0.9947	0.999946	907	0	-0.86222
Fanca	2	0.0062034	0.012317	22	1	-0.75253	0.70974	0.7078	0.999946	619	0	-0.75253
Cdkn2a	6	0.0062162	0.021991	23	4	-0.40392	0.93781	0.93809	0.999946	835	0	-0.40392
Ippk	3	0.0063074	0.016705	24	3	-0.63243	0.99369	0.99358	0.999946	905	0	-0.63243
Mpp2	4	0.006493	0.018473	25	1	-0.29866	0.63925	0.63872	0.999946	564	0	-0.29866
Pskh1	4	0.0066911	0.019027	26	2	-0.55493	0.97628	0.97674	0.999946	869	0	-0.55493
Tbk1	6	0.0070496	0.024827	27	4	-0.62796	0.86106	0.86198	0.999946	761	0	-0.62796
Cd40	5	0.0071626	0.023039	28	2	0.19855	0.17997	0.27747	0.999946	216	1	0.19855
Anln	2	0.0083847	0.016418	29	2	-1.0819	0.99162	0.9912	0.999946	901	0	-1.0819
Actr2	4	0.0087447	0.023859	30	3	-0.85261	0.73482	0.73466	0.999946	653	0	-0.85261
Papss2	4	0.0088462	0.024135	31	2	-0.24684	0.16242	0.24743	0.999946	200	1	-0.24684
Gen1	2	0.0089913	0.017465	32	2	-0.99689	0.99101	0.99057	0.999946	900	0	-0.99689
Tnfsf4	7	0.0092824	0.031971	33	2	0.17495	0.56454	0.60815	0.999946	493	1	0.17495
Snai1	2	0.0093883	0.018286	34	2	-0.8844	0.99061	0.99023	0.999946	899	0	-0.8844
Itgb1	2	0.010328	0.020193	35	2	-0.58947	0.98967	0.98928	0.999946	896	0	-0.58947
Pdik1l	4	0.01039	0.02792	36	3	-0.74199	0.99195	0.99247	0.999946	902	0	-0.74199
Lats2	6	0.01071	0.035341	37	3	-0.25158	0.62482	0.63139	0.999946	548	1	-0.25158
Tmem139	2	0.011156	0.021764	38	2	-0.82146	0.98884	0.98846	0.999946	895	0	-0.82146
Dgkg	4	0.011195	0.030054	39	2	-0.19774	0.53007	0.52955	0.999946	462	1	-0.19774
Chek2	4	0.011347	0.030548	40	3	-0.71799	0.74854	0.74871	0.999946	666	0	-0.71799
Rps6ka3	4	0.011812	0.031438	41	3	-0.75944	0.97888	0.97925	0.999946	872	0	-0.75944
Hltf	2	0.012093	0.023424	42	1	-0.50598	0.65092	0.6492	0.999946	573	0	-0.50598
Nr5a2	2	0.013269	0.02542	43	1	-0.82393	0.94035	0.93944	0.999946	836	0	-0.82393
Mastl	4	0.01328	0.034837	44	3	-0.75886	0.62811	0.62792	0.999946	553	0	-0.75886
Ros1	4	0.01354	0.035469	45	1	-0.12995	0.37316	0.39353	0.999946	338	1	-0.12995
Csnk1g2	4	0.013719	0.035884	46	3	-0.78605	0.16139	0.24684	0.999946	199	1	-0.78605
Fancd2	2	0.013831	0.026329	47	2	-0.59063	0.98617	0.98555	0.999946	890	0	-0.59063
Rps6kl1	4	0.014748	0.038039	48	2	-0.56681	0.087505	0.14901	0.999946	124	1	-0.56681
Lrguk	4	0.015881	0.040618	49	1	0.0035935	0.84421	0.84487	0.999946	745	0	0.0035935
C1orf106	2	0.016206	0.030321	50	1	-0.36998	0.23903	0.24172	0.999946	254	1	-0.36998
Gli3	2	0.016222	0.030361	51	2	-0.54017	0.98378	0.98331	0.999946	888	0	-0.54017
Pcdh7	2	0.017295	0.03209	52	2	-0.56082	0.98271	0.98217	0.999946	884	0	-0.56082
Pik3r5	4	0.017303	0.043928	53	3	-0.7124	0.57223	0.5722	0.999946	502	0	-0.7124
Tpr	4	0.017657	0.044708	54	2	-0.48976	0.51098	0.51094	0.999946	447	1	-0.48976
Arg1	2	0.018002	0.033384	55	2	-0.50519	0.982	0.9814	0.999946	882	0	-0.50519
Poln	2	0.018552	0.034363	56	1	0.1756	0.30564	0.30471	0.999946	297	1	0.1756
Cxcr4	2	0.018552	0.034363	57	1	-0.56247	0.81175	0.8091	0.999946	716	0	-0.56247
Neil1	2	0.019049	0.035203	58	2	-0.93305	0.98095	0.98034	0.999946	877	0	-0.93305
MAP2K4	1	0.019083	0.019442	59	1	-0.89788	0.98092	0.98081	0.999946	876	0	-0.89788
Hnf4a	2	0.022651	0.041882	66	1	-1.1934	0.88754	0.88622	0.999946	791	0	-1.1934
Patj	2	0.026158	0.048009	72	1	-0.92978	0.72282	0.72081	0.999946	631	0	-0.92978
Postn	2	0.02643	0.048552	73	2	-0.6502	0.97357	0.9726	0.999946	867	0	-0.6502
Snai2	1	0.027515	0.027643	75	1	-1.5426	0.97249	0.97283	0.999946	866	0	-1.5426

## Sheet: RT-3D
CRISPR-Cas9 Radiotherapy Screening Results-3D
id	num	neg|score	neg|p-value	neg|fdr	neg|rank	neg|goodsgrna	neg|lfc	pos|score	pos|p-value	pos|fdr	pos|rank	pos|goodsgrna	pos|lfc
Exosc10	4	4.6641e-05	0.00013311	0.122727	1	2	-3.9656	0.96231	0.96213	0.999427	881	0	-3.9656
Guk1	4	8.0654e-05	0.00028101	0.129545	2	3	-5.001	0.42661	0.50775	0.992138	444	1	-5.001
Prkdc	4	0.00012484	0.00050779	0.153788	3	4	-1.0225	0.99988	0.99989	0.999887	922	0	-1.0225
Stk36	4	0.00020483	0.00089233	0.153788	4	3	-1.0506	0.42816	0.50864	0.992138	447	1	-1.0506
Chek1	4	0.00023776	0.0010008	0.153788	5	2	-3.367	0.70966	0.71039	0.992138	647	1	-3.367
Pgk1	3	0.00026155	0.00079373	0.153788	6	3	-2.275	0.99974	0.99976	0.999887	921	0	-2.275
Nek5	4	0.00046838	0.0018586	0.232645	7	3	-1.0653	0.94846	0.9477	0.999427	859	0	-1.0653
Csnk2b	5	0.00051151	0.0022333	0.232645	8	4	-2.5273	0.90171	0.90123	0.999427	814	0	-2.5273
Map3k7	4	0.00058793	0.0023417	0.232645	9	4	-0.96973	0.99561	0.99583	0.999887	916	0	-0.96973
Adrbk1	4	0.00068392	0.0027066	0.232645	10	3	-0.77221	0.30302	0.43399	0.992138	383	1	-0.77221
Dyrk1a	4	0.00071878	0.0027756	0.232645	11	4	-1.1946	0.99786	0.99801	0.999887	919	0	-1.1946
Ror2	4	0.0012968	0.0050237	0.343831	12	2	-0.77583	0.69977	0.70169	0.992138	636	1	-0.77583
Xab2	2	0.0014696	0.0030418	0.233712	13	1	-4.0268	0.67747	0.67548	0.992138	617	0	-4.0268
Prkar1a	4	0.0015638	0.0060294	0.370606	14	3	-1.4614	0.83985	0.84036	0.999427	770	0	-1.4614
Rfk	4	0.0023691	0.0088789	0.481551	16	3	-1.9823	0.98331	0.98368	0.999427	906	0	-1.9823
Ptk2	6	0.0024823	0.010999	0.489827	17	4	-0.93178	0.9217	0.92206	0.999427	834	0	-0.93178
Brd7	2	0.0025428	0.0052209	0.343831	18	2	-0.81855	0.99746	0.99754	0.999887	918	0	-0.81855
Tec	4	0.0030538	0.011157	0.489827	19	4	-0.67037	0.99695	0.99711	0.999887	917	0	-0.67037
Ripk1	4	0.0034032	0.012359	0.495455	20	4	-0.81422	0.99369	0.99401	0.999887	914	0	-0.81422
Nek7	3	0.0037376	0.0099438	0.489827	21	2	-1.4131	0.94799	0.94787	0.999427	858	0	-1.4131
Mtor	5	0.0044719	0.016836	0.64678	22	3	-1.0419	0.35493	0.4993	0.992138	411	1	-1.0419
Gspt1	2	0.0049923	0.010111	0.489827	23	1	-3.7903	0.72746	0.72527	0.992138	663	0	-3.7903
Map2k5	6	0.0052703	0.021983	0.679848	24	5	-0.67324	0.99895	0.99893	0.999887	920	0	-0.67324
Epha1	4	0.0056579	0.019814	0.658279	26	3	-0.91655	0.75674	0.75681	0.992138	698	0	-0.91655
Igfn1	4	0.0056997	0.019991	0.658279	27	3	-0.83538	0.82475	0.82528	0.999427	755	0	-0.83538
Csnk2a1	6	0.0070004	0.028638	0.732416	29	4	-0.69453	0.78444	0.7986	0.999427	724	1	-0.69453
Chkb	4	0.0072441	0.02497	0.729545	30	3	-1.1043	0.12483	0.22419	0.971059	202	1	-1.1043
Nek10	4	0.0075339	0.025907	0.729545	31	2	-0.65954	0.55325	0.58612	0.992138	523	1	-0.65954
Csnk1a1	4	0.0076229	0.026242	0.729545	32	2	-0.61255	0.21238	0.32809	0.992138	289	2	-0.61255
Abl1	4	0.0078469	0.026903	0.729545	33	3	-0.56462	0.38115	0.4827	0.992138	422	1	-0.56462
Cdk12	4	0.0081064	0.02784	0.732416	34	4	-0.54277	0.99189	0.99242	0.999887	913	0	-0.54277
Hus1	4	0.0087918	0.029605	0.732416	35	2	-0.7715	0.97067	0.97099	0.999427	891	0	-0.7715
Insr	4	0.0090256	0.030186	0.732416	36	2	-0.51191	0.16045	0.26642	0.976015	239	2	-0.51191
Hcfc1	2	0.0090942	0.017644	0.650727	37	1	-3.0463	0.10389	0.15785	0.950894	188	1	-3.0463
Camk2g	4	0.010925	0.034495	0.795114	38	2	-0.76334	0.2294	0.34769	0.992138	308	1	-0.76334
Arhgap18	2	0.011423	0.022121	0.679848	39	2	-1.3517	0.98858	0.98815	0.999427	912	0	-1.3517
Fer	4	0.014596	0.042452	0.874739	41	3	-0.5199	0.9832	0.98361	0.999427	905	0	-0.5199
Pkn2	4	0.015783	0.044996	0.874739	42	2	-0.5281	0.49254	0.54618	0.992138	476	1	-0.5281
Pan3	4	0.016095	0.045588	0.874739	44	3	-1.1049	0.86527	0.86551	0.999427	791	0	-1.1049
Cflar	2	0.017938	0.033302	0.787296	46	2	-1.6858	0.98206	0.98149	0.999427	904	0	-1.6858
Poln	2	0.019383	0.035846	0.806098	49	2	-1.0798	0.98062	0.9801	0.999427	903	0	-1.0798
Tm4sf1	2	0.020767	0.038627	0.847944	53	1	-0.67333	0.51049	0.50772	0.992138	490	0	-0.67333
Sord	2	0.023512	0.04333	0.874739	60	2	-0.99459	0.97649	0.97573	0.999427	900	0	-0.99459
Lmo7	2	0.026486	0.048694	0.874739	65	2	-0.99225	0.97351	0.97254	0.999427	894	0	-0.99225
Tm4sf1	2	0.020713	0.038387	0.861883	52	1	-0.67339	0.50897	0.50605	0.99883	499	0	-0.67339
Gprc5a	1	0.020968	0.021125	0.668608	53	1	-1.6983	0.97903	0.97903	0.999887	922	0	-1.6983
Sord	2	0.023299	0.042747	0.883488	60	2	-0.99459	0.9767	0.97586	0.999887	920	0	-0.99459
BRCA2	2	0.023658	0.043454	0.883488	61	2	-0.47848	0.97634	0.97553	0.999887	919	0	-0.47848
Lmo7	2	0.026537	0.048618	0.883488	67	2	-0.99163	0.97346	0.97247	0.999887	915	0	-0.99163
Ikzf3	2	0.027087	0.049522	0.883488	68	1	0.1335	0.015482	0.028892	0.899691	31	1	0.1335
